# Supplementary material for: Unraveling Subcellular and Ultrastructural Changes During Vitrification of Human Spermatozoa: Effect of a Mitochondria-Targeted Antioxidant and a Permeable Cryoprotectant
Source: Front Cell Dev Biol. 2021 Jul 2;9:672862. doi: 10.3389/fcell.2021.672862 (PMC8284099; doi:10.3389/fcell.2021.672862)
Supplement: Supplementary file 1 [file Table_1.XLSX]

## Sheet: Sheet1
Protein IDs	Gene names	Protein names	T-test significant	Fresh	BM	Mito Q	Glycerol	Mito-GLY	BM/Fresh	MitoQ/Fresh	Glycerol/Fresh	Mito-Gly/Fresh	BM/Fresh	MitoQ/Fresh	Glycerol/Fresh	Mito-Gly/Fresh
				LFQ Intensities (log2)					p-value (-log10)				T-test Difference
P61604	HSPE1	10 kDa heat shock protein, mitochondrial		31.8174	31.8762	31.6049	31.955	31.9829	0.0317718	0.15462	0.0853959	0.104636	0.0587819	-0.212501	0.137631	0.165513
Q9NRX4	PHPT1	14 kDa phosphohistidine phosphatase		27.6752	28.3298	27.9329	27.924	27.8103	1.13409	0.271757	0.642277	0.316058	0.654675	0.257685	0.24882	-0.523919
P31946	YWHAB	14-3-3 protein beta/alpha;14-3-3 protein beta/alpha, N-terminally processed		30.1432	29.3008	29.0536	29.2568	28.9339	0.493553	0.671399	0.491333	0.635763	-0.842428	-1.08964	-0.8864	-1.20933
P62258	YWHAE	14-3-3 protein epsilon		33.0916	32.484	32.404	32.3674	32.5256	1.05205	1.12083	1.07962	0.736971	-0.607567	-0.687603	-0.724241	-0.56605
Q04917	YWHAH	14-3-3 protein eta		28.0358	28.2584	28.2	28.477	28.0144	0.5588	0.793037	0.589482	0.862138	-1.35255	-1.9737	-1.40509	-1.89661
P61981	YWHAG	14-3-3 protein gamma;14-3-3 protein gamma, N-terminally processed		31.5456	31.6627	31.3363	31.5389	31.6113	0.109035	0.223368	0.00519525	0.0520397	0.117037	-0.209381	-0.00671069	0.0656312
P31947	SFN	14-3-3 protein sigma		30.1203	29.963	30.2593	30.1731	30.1833	0.136086	0.117835	0.0417176	0.0510271	-0.157337	0.139061	0.0528158	0.0629813
P27348	YWHAQ	14-3-3 protein theta		31.4271	30.8123	30.8373	31.1032	31.0812	0.760781	0.752881	0.355855	0.399796	-0.614798	-0.589822	-0.323833	-0.345909
P63104	YWHAZ	14-3-3 protein zeta/delta		33.7376	32.9949	33.1046	33.1459	33.0863	2.01318	1.72364	1.11652	1.4029	-0.742652	-0.633006	-0.591652	-0.6513
O60613	SEPTIN15	15 kDa selenoprotein		27.4987	26.8321	26.9778	26.5949	26.8957	0.827758	0.722638	0.827943	0.842502	-0.666571	-0.520892	-0.903835	-0.602999
Q16698	DECR1	2,4-dienoyl-CoA reductase, mitochondrial		33.1308	32.9816	32.9551	33.0597	33.1219	0.213395	0.253178	0.0856976	0.0135095	-0.149263	-0.175685	-0.0711009	-0.00896454
P62333	PSMC6	26S protease regulatory subunit 10B		31.5248	30.9087	31.0134	31.1843	31.0699	1.07523	1.10756	0.6742	1.11819	-0.616076	-0.511379	-0.340499	-0.454859
P62191	PSMC1	26S protease regulatory subunit 4		30.687	30.1313	30.1574	30.2065	30.1604	0.939234	1.65166	1.23406	1.17363	-0.555639	-0.529552	-0.480492	-0.526587
P17980	PSMC3	26S protease regulatory subunit 6A		31.5259	31.0855	31.1781	31.0185	31.1274	0.855177	0.788389	0.680013	0.83923	-0.440434	-0.347818	-0.507362	-0.398504
P43686	PSMC4	26S protease regulatory subunit 6B		31.7147	31.4949	31.3826	31.4426	31.3164	0.321054	0.494457	0.470619	0.761842	-0.219794	-0.332136	-0.272118	-0.398302
P35998	PSMC2	26S protease regulatory subunit 7		31.3982	30.7222	30.7424	30.5502	30.6382	1.48568	2.53822	1.60294	2.2305	-0.676009	-0.655762	-0.84795	-0.759964
P62195	PSMC5	26S protease regulatory subunit 8		31.6589	31.2648	31.0958	31.2324	31.2906	0.702961	0.792016	0.750547	0.628285	-0.394081	-0.563089	-0.426429	-0.368265
Q99460	PSMD1	26S proteasome non-ATPase regulatory subunit 1		31.7693	31.7096	31.6348	31.6141	31.5195	0.169182	0.265496	0.421863	0.642895	-0.0596898	-0.134482	-0.155217	-0.249776
O00231	PSMD11	26S proteasome non-ATPase regulatory subunit 11		31.5089	30.7988	30.6259	30.8278	30.8865	2.4319	2.32307	1.82421	2.20952	-0.710049	-0.88298	-0.681096	-0.622337
O00232	PSMD12	26S proteasome non-ATPase regulatory subunit 12		30.1063	29.9622	30.0197	30.119	29.9834	0.368964	0.163453	0.0519042	0.157499	-0.144123	-0.0866305	0.0126635	-0.122897
Q9UNM6	PSMD13	26S proteasome non-ATPase regulatory subunit 13		30.9574	30.396	30.3189	30.2735	30.3641	1.29992	1.62028	1.55694	2.1743	-0.561387	-0.638419	-0.683857	-0.593307
O00487	PSMD14	26S proteasome non-ATPase regulatory subunit 14		30.1749	29.7985	29.8362	29.6164	29.8878	2.11009	0.649006	2.3647	1.99245	-0.376352	-0.338641	-0.558439	-0.287118
Q13200	PSMD2	26S proteasome non-ATPase regulatory subunit 2		32.3203	32.2338	32.2592	32.0354	32.2131	0.121172	0.0858433	0.497431	0.159072	-0.0864881	-0.061086	-0.284906	-0.107174
O43242	PSMD3	26S proteasome non-ATPase regulatory subunit 3		30.8491	30.6233	30.6437	30.5816	30.7547	0.421638	0.446916	0.60908	0.177789	-0.225774	-0.205431	-0.26753	-0.0944341
P55036;A2A3N6	PSMD4	26S proteasome non-ATPase regulatory subunit 4		30.4268	29.5394	29.4736	29.622	29.6235	0.911826	0.951427	0.896238	0.780467	-0.887481	-0.953241	-0.804841	-0.803345
Q16401	PSMD5	26S proteasome non-ATPase regulatory subunit 5		29.2545	28.0282	28.03	27.8879	27.9535	1.76306	1.07916	0.973213	1.13293	-1.22631	-2.15851	-2.57464	-2.18887
Q15008	PSMD6	26S proteasome non-ATPase regulatory subunit 6		31.1851	31.0789	31.3169	30.9927	31.1347	0.384542	0.435362	0.75687	0.108671	-0.106142	0.131786	-0.192334	-0.0503171
P51665	PSMD7	26S proteasome non-ATPase regulatory subunit 7		29.9969	29.8937	30.1227	30.2186	30.1092	0.121632	0.270062	0.290105	0.135471	-0.103205	0.125821	0.22169	0.112269
P48556	PSMD8	26S proteasome non-ATPase regulatory subunit 8		28.909	29.0139	28.9205	29.1032	28.6949	0.0868593	0.00869183	0.157593	0.163169	0.104918	0.0114784	0.194185	-0.214104
O00233	PSMD9	26S proteasome non-ATPase regulatory subunit 9		27.5628	27.5985	26.9691	27.0509	27.3457	0.467785	0.722166	0.514823	0.179903	-0.950514	-1.05015	-0.511914	-0.217132
P82909	MRPS36	28S ribosomal protein S36, mitochondrial		28.9031	29.458	29.1332	29.33	29.1739	1.45322	0.289167	1.30963	0.345536	0.554964	0.230175	0.426978	0.270821
Q9UJ83	HACL1	2-hydroxyacyl-CoA lyase 1		27.5178	27.725	27.5717	27.5221	27.6944	0.139097	0.0326578	0.00272544	0.128749	0.207215	0.0538826	0.00437037	0.176584
Q02218;Q9ULD0	OGDH	2-oxoglutarate dehydrogenase, mitochondrial		29.9655	28.1295	28.9307	28.6552	27.6846	0.681909	0.547247	0.554516	1.10034	-1.836	-1.03484	-1.31035	-2.2809
O95861	BPNT1	3(2),5-bisphosphate nucleotidase 1		30.7591	29.4657	29.326	29.449	29.5302	1.89262	1.75978	2.16153	2.04865	-1.29336	-1.43306	-1.31006	-1.22894
Q99714	HSD17B10	3-hydroxyacyl-CoA dehydrogenase type-2		28.9827	28.8317	29.0202	28.8125	28.7924	0.204266	0.0476975	0.24346	0.288392	-0.150985	0.0375538	-0.170123	-0.19026
P31937	HIBADH	3-hydroxyisobutyrate dehydrogenase, mitochondrial		29.6104	29.3848	29.6713	29.6942	29.5041	0.491108	0.0782937	0.125459	0.248433	-0.22562	0.06095	0.083842	-0.106313
Q6NVY1	HIBCH	3-hydroxyisobutyryl-CoA hydrolase, mitochondrial		26.9835	NaN	NaN	NaN	NaN	1.53109	1.62716	1.49384	1.72907	-1.44909	-1.59001	-1.8851	-1.47763
P42765	ACAA2	3-ketoacyl-CoA thiolase, mitochondrial		26.8324	26.9791	27.2222	27.0743	27.319	0.459114	1.26148	1.1844	0.00489274	0.632182	1.26863	1.12079	0.0146872
P25325	MPST	3-mercaptopyruvate sulfurtransferase		30.0882	28.9187	29.4607	28.8748	28.9419	0.761776	0.462589	0.934399	0.908787	-1.16953	-0.627509	-1.21343	-1.14625
P46783;Q9NQ39	RPS10	40S ribosomal protein S10	BM/Fresh, MitoQ/Fresh, Glycerol/Fresh, Mito-Gly/Fresh	29.0689	NaN	NaN	NaN	NaN	2.31461	2.46899	2.2974	2.43327	-3.30879	-3.62001	-3.52091	-3.63921
P62280	RPS11	40S ribosomal protein S11		29.0201	28.0789	27.6984	27.7312	NaN	0.725383	0.789963	0.952881	1.36196	-1.88077	-1.32167	-1.61509	-2.4452
P25398	RPS12	40S ribosomal protein S12		31.0623	30.2579	30.3713	30.5145	30.3542	1.02395	0.903073	0.534124	0.851859	-0.804494	-0.691097	-0.547859	-0.708122
P62277	RPS13	40S ribosomal protein S13		27.506	27.2308	27.1303	27.7139	26.6017	1.04822	1.12502	0.742375	1.14537	-1.10359	-1.47373	-1.36496	-1.51221
P62263	RPS14	40S ribosomal protein S14		28.1299	28.0152	27.1997	27.7707	27.6849	0.059505	0.946966	0.283098	0.221252	-0.114725	-1.69664	-0.359279	-0.445067
P62244	RPS15A	40S ribosomal protein S15a		27.9791	27.0943	27.5144	27.586	27.2218	1.57227	0.958213	0.869026	1.62182	-0.884747	-0.464638	-0.393089	-0.757263
P62249	RPS16	40S ribosomal protein S16		30.1816	29.5777	29.3995	29.8093	28.6023	0.443895	0.639486	0.53288	1.5236	-0.603827	-0.782082	-1.67948	-3.40655
P08708	RPS17	40S ribosomal protein S17	BM/Fresh, MitoQ/Fresh, Glycerol/Fresh, Mito-Gly/Fresh	28.8725	NaN	NaN	NaN	NaN	2.89421	2.63126	2.73959	3.14619	-3.46117	-2.95749	-2.67284	-3.16367
P62269	RPS18	40S ribosomal protein S18		29.1179	28.3416	28.0413	28.4558	28.0623	0.34819	0.496807	0.52377	0.477713	-0.776335	-1.07658	-1.43804	-1.05555
P39019	RPS19	40S ribosomal protein S19	BM/Fresh	28.9671	NaN	27.2901	27.7367	27.658	1.93649	1.18214	0.954247	0.93707	-3.15544	-2.45393	-1.23039	-2.31345
P15880	RPS2	40S ribosomal protein S2		29.2218	28.1789	27.8593	28.2435	28.1761	1.16194	1.60296	1.10589	1.23066	-1.04294	-1.36255	-0.978305	-1.04572
P60866	RPS20	40S ribosomal protein S20		28.0949	NaN	26.6877	27.2517	26.4792	1.54308	1.37458	0.570827	1.36012	-2.2384	-2.39342	-0.843257	-2.00142
P63220	RPS21	40S ribosomal protein S21		27.5628	27.7112	28.1329	27.7558	27.9657	0.190078	0.278267	0.152515	0.215622	-0.465921	0.570101	-0.373793	0.402913
P62266	RPS23	40S ribosomal protein S23		28.1413	27.9124	27.4918	28.3682	27.3689	0.0655867	0.192925	0.144226	0.56405	-0.228841	-0.649427	-0.555728	-1.67804
P62847	RPS24	40S ribosomal protein S24		25.8727	26.8213	25.8134	25.3341	NaN	0.237657	0.449057	1.21316	0.579783	0.243429	-0.519702	-0.934722	-0.521144
P62851	RPS25	40S ribosomal protein S25		28.7919	27.999	27.7416	27.342	27.5	0.861171	1.08581	1.85595	1.34092	-1.61888	-1.69867	-1.76134	-1.29192
P62854;Q5JNZ5	RPS26;RPS26P11	40S ribosomal protein S26;Putative 40S ribosomal protein S26-like 1		NaN	NaN	NaN	26.4468	NaN	-4.34294e-08	-4.34294e-08	0.665587	-4.34294e-08	0	0	1.04201	0
P42677	RPS27	40S ribosomal protein S27	MitoQ/Fresh	28.4487	27.8551	NaN	27.6123	27.7845	1.23285	3.24534	0.894017	1.05614	-1.93439	-3.68178	-1.63308	-0.947909
P62857	RPS28	40S ribosomal protein S28		28.1638	27.2286	27.1532	27.2139	27.3156	0.986335	1.0271	0.727447	0.844001	-1.43333	-1.5091	-0.949883	-1.58198
P23396	RPS3	40S ribosomal protein S3		29.6305	29.1591	28.524	28.6059	28.6457	0.658618	1.23967	1.42023	1.32207	-0.471478	-1.10653	-1.02465	-0.984863
P61247	RPS3A	40S ribosomal protein S3a		30.0187	29.4352	29.2418	29.1748	29.2342	0.609759	0.841967	0.856147	0.707991	-0.583541	-0.77693	-0.843969	-0.784517
P62701	RPS4X	40S ribosomal protein S4, X isoform	BM/Fresh, MitoQ/Fresh	29.8621	28.1326	28.0081	28.3408	28.2576	2.37782	2.4507	1.86443	1.15459	-1.72951	-1.85406	-1.52138	-2.62909
P46782	RPS5	40S ribosomal protein S5;40S ribosomal protein S5, N-terminally processed		29.0411	28.5257	28.0714	28.1453	28.0224	0.608183	1.82136	1.97016	1.4776	-0.515438	-0.969743	-0.895802	-1.01876
P62753	RPS6	40S ribosomal protein S6		29.8748	28.9485	29.054	29.0721	29.0687	1.52043	1.39755	2.11492	1.06447	-0.926343	-0.820841	-0.802683	-0.806106
P62081	RPS7	40S ribosomal protein S7		29.4762	28.9995	27.9797	27.9457	27.8615	1.03492	1.37292	1.48221	1.67224	-2.89503	-1.49651	-1.53051	-1.61473
P62241	RPS8	40S ribosomal protein S8		29.5539	29.4651	29.4886	29.5548	29.3118	0.0644228	0.0404694	0.000615978	0.210296	-0.0888004	-0.065321	0.000907898	-0.242132
P46781	RPS9	40S ribosomal protein S9		29.1899	28.1056	28.0045	27.9456	27.8377	0.981989	1.11268	1.21189	1.22837	-1.08438	-1.18544	-1.24432	-1.35226
P08865	RPSA	40S ribosomal protein SA		30.6421	29.3909	29.3835	29.4641	29.2586	2.38983	1.81353	1.85882	2.05485	-1.25115	-1.25856	-1.17803	-1.38347
Q9BRK5	SDF4	45 kDa calcium-binding protein		30.3476	30.8566	31.1093	30.917	30.9943	0.889563	1.45431	1.04929	1.12822	0.508935	0.761632	0.569409	0.646695
P49189	ALDH9A1	4-trimethylaminobutyraldehyde dehydrogenase		32.0734	31.7147	31.5965	31.6097	31.7057	0.676351	0.924297	0.896768	0.66399	-0.358691	-0.476948	-0.463694	-0.367727
Q8TCD5	NT5C	5(3)-deoxyribonucleotidase, cytosolic type	BM/Fresh	28.4143	27.1775	27.3033	27.2735	27.4778	2.8688	2.35241	1.33198	1.68112	-1.23681	-1.30734	-1.68213	-1.26544
O14841	OPLAH	5-oxoprolinase		29.7337	28.2545	28.6458	27.9391	28.297	0.85567	0.690608	0.862349	0.638851	-2.4218	-1.5384	-1.79458	-1.43669
P10809	HSPD1	60 kDa heat shock protein, mitochondrial		32.9286	32.7303	32.7083	32.5785	32.5881	0.221252	0.19458	0.369668	0.399164	-0.198316	-0.220351	-0.350194	-0.340581
P05388	RPLP0	60S acidic ribosomal protein P0		30.4989	29.8721	29.7441	29.7797	29.4446	1.55714	1.57372	0.964553	1.91719	-0.626724	-0.754707	-0.719174	-1.05424
P05386	RPLP1	60S acidic ribosomal protein P1		29.7411	28.661	28.8259	28.7751	28.6056	1.85813	1.80937	1.14159	1.26494	-1.08011	-0.915244	-1.59067	-1.13556
P05387	RPLP2	60S acidic ribosomal protein P2		31.4697	31.0039	30.877	31.1027	31.0814	0.747301	1.34095	0.657339	0.611267	-0.465793	-0.592717	-0.36703	-0.388299
P27635	RPL10	60S ribosomal protein L10		29.416	28.4392	27.7515	28.4214	28.2966	1.46265	1.80396	1.49118	1.32883	-0.976828	-1.66446	-0.994601	-1.11941
P62906	RPL10A	60S ribosomal protein L10a		29.195	28.3823	27.5403	27.9276	27.887	0.650281	1.14623	1.08274	1.04942	-0.812723	-1.65474	-1.2674	-1.30802
P62913	RPL11	60S ribosomal protein L11		33.5564	31.8798	32.097	31.8283	32.0071	1.36446	1.43724	1.53534	1.45968	-1.67659	-1.45937	-1.7281	-1.54929
P30050	RPL12	60S ribosomal protein L12		29.717	28.6001	28.3539	28.6755	28.5972	1.96226	1.73937	1.29749	1.87279	-1.11688	-1.36311	-1.04152	-1.11985
P26373	RPL13	60S ribosomal protein L13		29.3054	28.5048	28.8094	28.9689	28.9197	0.915552	0.38321	0.309259	0.338047	-0.800608	-0.496031	-0.336573	-0.385798
P40429;Q6NVV1	RPL13A;RPL13AP3	60S ribosomal protein L13a;Putative 60S ribosomal protein L13a protein RPL13AP3		29.0313	28.1662	28.6186	28.5203	28.387	0.647939	0.482771	0.266617	0.650001	-0.865132	-1.74766	-0.510979	-1.48511
P50914	RPL14	60S ribosomal protein L14	Mito-Gly/Fresh	29.1051	27.2245	27.559	27.9082	26.702	1.4058	1.41975	0.688587	1.9124	-1.88062	-1.54608	-1.19686	-2.83836
P61313	RPL15	60S ribosomal protein L15		29.6825	29.9153	30.0071	28.9795	29.7171	0.140822	0.285098	0.443306	0.027195	0.232789	-0.936891	-0.703034	0.0346222
P18621	RPL17	60S ribosomal protein L17		28.3609	27.8952	27.9628	27.8791	27.5728	0.397831	0.562955	0.402722	0.836978	-0.465766	-1.66639	-0.481888	-0.788172
Q07020	RPL18	60S ribosomal protein L18	BM/Fresh, MitoQ/Fresh	NaN	27.697	27.4229	27.9325	27.7745	3.68323	2.94657	0.53003	1.77706	2.00884	1.73476	0.905682	2.08642
Q02543	RPL18A	60S ribosomal protein L18a	Mito-Gly/Fresh	29.1778	28.9508	28.2888	29.1075	NaN	0.508313	1.22583	0.886087	3.35229	-0.932879	-3.10336	-2.27247	-3.72859
P84098	RPL19	60S ribosomal protein L19		28.8583	29.0737	28.3366	28.4991	28.6854	0.700196	0.256086	0.158435	0.27014	-2.29096	-0.521767	-0.35925	-0.65673
P35268;Q6P5R6	RPL22	60S ribosomal protein L22		28.9618	27.3996	27.5505	28.2851	27.9082	1.81579	1.69351	1.19419	1.12578	-1.56219	-1.41132	-2.52747	-1.05355
P62829	RPL23	60S ribosomal protein L23	Mito-Gly/Fresh	27.8559	NaN	NaN	NaN	NaN	1.45744	2.02422	1.86829	1.99608	-2.20873	-2.39637	-2.00535	-2.03203
P62750	RPL23A	60S ribosomal protein L23a		30.1626	27.8028	27.9796	28.191	28.4663	1.6563	1.38755	1.10965	1.20463	-2.35973	-2.183	-1.97156	-1.69624
P61254	RPL26	60S ribosomal protein L26		28.4881	27.7776	27.5847	27.2955	27.3314	0.684082	0.642439	0.359677	0.715774	-2.29921	-2.01981	-1.19258	-2.1969
P61353	RPL27	60S ribosomal protein L27		28.6879	27.6333	27.6559	27.6085	27.1132	0.595623	0.60595	0.553573	1.20214	-1.05459	-1.03201	-1.07942	-2.96205
P46776	RPL27A	60S ribosomal protein L27a		28.4846	28.3657	28.1938	27.8503	28.1386	0.140137	0.614543	0.558734	0.245264	-0.118878	-0.657466	-0.634276	-0.345919
P46779	RPL28	60S ribosomal protein L28		NaN	26.7148	26.9714	26.9777	28.1428	0.282706	2.00624	1.99341	0.37626	0.311937	1.16498	1.17128	0.74248
P39023;Q92901	RPL3	60S ribosomal protein L3		30.1573	28.5831	28.6906	28.8968	28.8779	1.11134	1.09811	1.1162	1.24034	-1.5743	-1.46673	-1.26051	-1.27941
P62888	RPL30	60S ribosomal protein L30	BM/Fresh, Glycerol/Fresh	29.5152	27.9376	28.1472	28.2309	28.0667	2.82273	1.41607	3.46467	1.31637	-1.57766	-2.02864	-1.28431	-2.16759
P62910	RPL32	60S ribosomal protein L32	MitoQ/Fresh	29.4059	28.0123	NaN	27.955	28.312	1.50648	2.24278	1.36429	1.08806	-2.68006	-2.95344	-1.45092	-1.53901
P42766	RPL35	60S ribosomal protein L35		29.0158	NaN	NaN	27.5999	27.565	1.65144	1.6493	1.09906	0.966583	-2.35039	-3.04136	-1.4159	-1.45073
P83881	RPL36A	60S ribosomal protein L36a	MitoQ/Fresh, Mito-Gly/Fresh	28.3771	NaN	NaN	NaN	NaN	1.84791	2.05593	1.62108	2.65487	-2.25656	-3.07561	-2.27385	-3.45679
P36578	RPL4	60S ribosomal protein L4		30.4738	29.6053	29.7483	29.6945	29.6407	0.862566	0.843263	0.822648	0.75719	-0.868486	-0.725485	-0.779224	-0.833065
P46777	RPL5	60S ribosomal protein L5		29.8711	28.4661	28.6882	28.6242	28.5846	1.0696	0.879599	0.850683	0.937692	-1.40502	-1.18293	-1.24692	-1.28653
Q02878	RPL6	60S ribosomal protein L6		29.8457	28.7571	28.9409	28.8326	28.9613	1.33148	1.44688	1.38623	1.22492	-1.0886	-0.904846	-1.01317	-0.884478
P18124	RPL7	60S ribosomal protein L7		29.1706	28.4629	28.303	28.8486	28.8051	0.313474	0.387533	0.129209	0.149119	-0.707698	-0.867634	-0.322016	-0.365466
P62424	RPL7A	60S ribosomal protein L7a		30.222	29.2385	29.0527	29.1457	29.3673	1.5138	1.90376	1.45184	0.763354	-0.983502	-1.16932	-1.07637	-0.854759
P62917	RPL8	60S ribosomal protein L8	BM/Fresh, MitoQ/Fresh, Glycerol/Fresh	29.05	NaN	NaN	NaN	28.5018	3.20575	3.26649	1.8579	1.15011	-4.0455	-4.01348	-2.94342	-2.24933
P32969	RPL9	60S ribosomal protein L9		27.6109	27.632	27.0739	27.4139	27.0745	0.778494	0.562989	0.998611	0.371499	-1.21436	-0.537018	-1.23612	-0.536375
P52209	PGD	6-phosphogluconate dehydrogenase, decarboxylating		32.3838	31.7284	31.5193	31.6085	31.479	1.48991	1.54321	1.69059	2.18432	-0.65539	-0.864466	-0.775293	-0.904804
O95336	PGLS	6-phosphogluconolactonase	Glycerol/Fresh	29.0754	28.1422	27.891	27.7912	27.9925	1.97842	2.05752	2.80022	2.31354	-0.933167	-1.18436	-1.28418	-1.08292
P08253	MMP2	72 kDa type IV collagenase;PEX	Glycerol/Fresh	27.8475	30.1445	30.1151	30.2649	30.2218	1.49613	1.53226	1.87613	1.70001	2.29709	2.2676	2.41742	2.37437
P11021	HSPA5	78 kDa glucose-regulated protein		35.7071	35.1263	35.1512	35.2141	35.2445	0.692396	0.632433	0.523723	0.512098	-0.580741	-0.555868	-0.49302	-0.462585
Q9UHI8;Q8TE58	ADAMTS1	A disintegrin and metalloproteinase with thrombospondin motifs 1		28.4107	28.2892	28.1347	28.4275	28.3541	0.354571	0.290085	0.423116	0.390737	1.01006	0.855622	1.14842	1.07497
Q86V21	AACS	Acetoacetyl-CoA synthetase		25.1707	NaN	NaN	NaN	NaN	1.43037	0.202485	0.916486	0.531796	0.729979	-0.182516	0.481799	0.695297
Q9BWD1	ACAT2	Acetyl-CoA acetyltransferase, cytosolic		30.3574	28.7088	29.2317	29.1195	29.2526	1.6547	1.27963	1.38271	1.179	-1.64861	-1.1257	-1.23786	-1.10478
P24752	ACAT1	Acetyl-CoA acetyltransferase, mitochondrial		32.8276	32.4285	32.5619	32.6341	32.597	0.418644	0.239077	0.16532	0.227161	-0.399014	-0.265657	-0.193467	-0.230522
Q13510	ASAH1	Acid ceramidase;Acid ceramidase subunit alpha;Acid ceramidase subunit beta		30.1733	30.9502	30.8946	30.9692	30.8579	0.427868	0.382309	0.442665	0.377481	0.776889	0.721271	0.795862	0.684575
Q92485	SMPDL3B	Acid sphingomyelinase-like phosphodiesterase 3b		26.5126	27.0443	26.7578	27.1462	26.585	0.141395	0.127514	0.364154	0.182984	-0.335101	0.245202	0.633565	-0.407846
Q99798	ACO2	Aconitate hydratase, mitochondrial		32.5954	32.494	32.7438	32.6953	32.6178	0.12154	0.194148	0.119664	0.0243308	-0.101437	0.148374	0.0999196	0.0223808
P10323	ACR	Acrosin;Acrosin light chain;Acrosin heavy chain		34.4922	34.8957	34.8537	34.9904	34.723	0.941264	0.478044	1.08611	0.368651	0.403553	0.361501	0.498187	0.230881
Q8NEB7	ACRBP	Acrosin-binding protein		35.2858	35.1736	35.3954	35.3376	35.3874	0.145085	0.163132	0.0702706	0.153567	-0.11218	0.109622	0.051899	0.101693
P26436	ACRV1	Acrosomal protein SP-10		33.1342	33.3547	33.4275	33.3876	33.4725	0.396476	0.522278	0.425784	0.69907	0.220474	0.293264	0.253345	0.338224
P68133;P68032;P63267;P62736	ACTA1;ACTC1;ACTG2;ACTA2	Actin, alpha skeletal muscle;Actin, alpha cardiac muscle 1;Actin, gamma-enteric smooth muscle;Actin, aortic smooth muscle		32.0654	32.2231	31.9181	32.0098	32.0728	0.130471	0.108564	0.0405418	0.00558196	0.157734	-0.147308	-0.0556272	0.00744883
P63261	ACTG1	Actin, cytoplasmic 2;Actin, cytoplasmic 2, N-terminally processed		35.9474	35.6937	35.677	35.7659	35.7742	0.137584	0.15622	0.106512	0.101397	-0.253759	-0.270405	-0.181524	-0.173251
Q9Y615	ACTL7A	Actin-like protein 7A		32.8856	33.2011	33.5202	33.1253	33.3634	0.496712	1.32014	0.336397	0.915875	0.315544	0.634605	0.239728	0.477818
Q9Y614	ACTL7B	Actin-like protein 7B	MitoQ/Fresh, Glycerol/Fresh	27.5453	NaN	NaN	NaN	NaN	0.928805	2.62574	2.29395	1.49598	-1.63787	-1.73293	-1.9353	-1.77372
Q8TC94	ACTL9	Actin-like protein 9		27.8812	28.3338	28.1237	28.202	27.9826	0.201846	0.0900543	0.138401	0.0394403	0.452619	0.242513	0.320842	0.101395
Q9NZ32	ACTR10	Actin-related protein 10		26.3585	NaN	NaN	NaN	NaN	0.602867	0.971564	0.241434	0.234579	-0.685434	-1.13126	-0.503811	-0.26549
P61160	ACTR2	Actin-related protein 2		29.7139	28.8281	28.8035	28.7798	28.8364	0.682804	0.655709	0.716891	0.541073	-0.885717	-0.910338	-0.934036	-0.877497
Q92747	ARPC1A	Actin-related protein 2/3 complex subunit 1A		27.3363	27.01	27.0558	26.9964	26.5086	0.757133	0.537465	0.602931	1.30828	-0.71089	-0.280484	-1.12722	-1.01832
O15143	ARPC1B	Actin-related protein 2/3 complex subunit 1B		29.0063	28.398	NaN	28.5048	NaN	1.01545	1.38355	0.996397	1.45982	-2.62648	-2.75797	-2.74331	-2.59214
O15144	ARPC2	Actin-related protein 2/3 complex subunit 2		29.0419	27.7105	26.9798	27.8627	27.9846	0.966612	1.25224	0.720507	0.832494	-1.88151	-2.06208	-1.17918	-1.70005
O15145	ARPC3	Actin-related protein 2/3 complex subunit 3		28.6711	27.4933	27.4543	27.413	27.4042	1.11282	1.24229	1.19996	1.2091	-1.85772	-1.21676	-1.25811	-1.89577
P59998	ARPC4	Actin-related protein 2/3 complex subunit 4		29.1885	28.5998	28.4713	28.5631	28.4952	0.80247	0.837818	0.744042	0.55337	-1.12952	-0.717189	-0.625371	-0.693226
P61158	ACTR3	Actin-related protein 3		29.8484	28.7741	28.8843	28.9476	28.6355	0.880514	0.77818	0.773304	1.2368	-1.07433	-0.9641	-0.900784	-1.21288
Q8TDY3	ACTRT2	Actin-related protein T2		30.6838	30.543	30.7236	30.7944	30.7633	0.0736379	0.0218943	0.0641442	0.0488997	-0.140761	0.0398204	0.110631	0.0794862
Q9BYD9	ACTRT3	Actin-related protein T3		29.642	29.9057	30.0617	29.9842	30.1968	0.211754	0.39152	0.381013	0.512684	0.263645	0.419722	0.342191	0.554768
O95433	AHSA1	Activator of 90 kDa heat shock protein ATPase homolog 1		28.5758	27.7305	27.8865	27.9209	27.7514	1.04204	0.873307	0.779805	1.21179	-0.845315	-1.34309	-0.65494	-0.82439
O14561	NDUFAB1	Acyl carrier protein, mitochondrial		28.8602	28.8774	28.802	28.8556	29.0815	0.00705154	0.02389	0.00183977	0.0939887	0.0171731	-0.0582282	-0.00465584	0.22125
P13798	APEH	Acylamino-acid-releasing enzyme		31.0231	30.2987	30.317	30.3796	30.2778	1.21825	1.07283	0.952496	1.05998	-0.724358	-0.706073	-0.643442	-0.745216
P07108	DBI	Acyl-CoA-binding protein		32.3185	32.0121	32.0796	31.6663	31.9331	0.46011	0.219789	1.03724	0.561338	-0.306452	-0.238901	-0.652246	-0.385393
O14734	ACOT8	Acyl-coenzyme A thioesterase 8	MitoQ/Fresh Glycerol/Fresh Mito-Gly/Fresh	28.2196	28.48	NaN	NaN	NaN	0.638128	3.86235	1.87396	2.68977	-1.71164	-3.15657	-2.5471	-2.3796
P07311	ACYP1	Acylphosphatase-1		28.8478	27.0188	27.1601	NaN	NaN	1.09515	1.01286	1.49173	1.40733	-2.23404	-1.99957	-2.8541	-2.65843
O75608	LYPLA1	Acyl-protein thioesterase 1		29.5634	29.3174	29.1975	29.1881	29.0261	0.173407	0.369074	0.350832	0.457708	-0.246016	-0.365932	-0.375357	-0.537316
O95372	LYPLA2	Acyl-protein thioesterase 2		27.4226	NaN	27.5662	27.272	NaN	1.94001	0.464132	0.820647	1.73356	-1.74735	-0.51236	-1.51089	-1.50102
P46108	CRK	Adapter molecule crk		26.4352	26.6098	26.7818	27.1777	NaN	0.250328	0.183376	0.175755	0.665679	-0.252054	-0.220478	0.240871	-0.788795
P07741	APRT	Adenine phosphoribosyltransferase		28.6483	28.1346	28.2692	28.3417	28.2999	0.322391	0.230836	0.176929	0.199988	-0.513697	-0.379139	-0.306639	-0.348406
P23526	AHCY	Adenosylhomocysteinase		31.5252	31.0031	31.0487	31.046	30.9136	1.11073	0.906018	1.03064	1.12189	-0.522091	-0.476485	-0.479224	-0.611615
P54819	AK2	Adenylate kinase 2, mitochondrial;Adenylate kinase 2, mitochondrial, N-terminally processed	MitoQ/Fresh	27.302	NaN	NaN	26.8919	26.9549	2.08232	3.55131	1.29478	0.749681	-1.30985	-2.35085	-1.2552	-0.844865
Q96M32	AK7	Adenylate kinase 7		28.5256	29.0094	29.1399	29.1212	29.1823	0.35142	0.508225	0.459923	0.580492	0.483789	0.614255	0.59555	0.656619
Q96MA6	AK8	Adenylate kinase 8		29.0402	29.4451	29.4021	29.3961	29.3096	0.854488	0.594329	1.07099	0.694194	0.404918	0.361874	0.35589	0.269346
P00568;Q9Y6K8	AK1	Adenylate kinase isoenzyme 1		30.6766	30.7688	30.8344	30.7058	30.6987	0.227518	0.409406	0.0562587	0.0412806	0.0922076	0.157852	0.0292505	0.0220591
P30520	ADSS	Adenylosuccinate synthetase isozyme 2		26.4161	NaN	NaN	NaN	NaN	0.313759	0.198872	0.243422	0.404467	-0.679667	-0.422506	-0.346848	-0.529474
Q01518;P40123	CAP1	Adenylyl cyclase-associated protein 1		32.4242	31.317	31.4723	31.479	31.1994	1.74509	1.66394	1.63494	1.92658	-1.10726	-0.951914	-0.945265	-1.22483
Q9HDC9	APMAP	Adipocyte plasma membrane-associated protein		30.9548	29.9297	29.7062	29.9644	29.3676	1.00702	0.91736	0.754323	0.735785	-1.02511	-1.24859	-2.3629	-1.5872
P12235	SLC25A4	ADP/ATP translocase 1		28.3398	27.8288	28.1094	27.6866	28.3843	0.538589	0.167625	0.361894	0.0218284	-0.511084	-0.230445	-0.653268	0.044459
Q9H0C2	SLC25A31	ADP/ATP translocase 4;ADP/ATP translocase 4, N-terminally processed		30.0383	30.5422	30.4518	30.3239	30.1565	0.589218	0.398639	0.274371	0.0960697	0.503928	0.413553	0.285632	0.118204
P28907	CD38	ADP-ribosyl cyclase/cyclic ADP-ribose hydrolase 1		29.6304	30.0198	30.3519	30.4334	30.2937	0.174804	0.355853	0.398413	0.323204	0.389445	0.721568	0.803078	0.663364
P84077;P61204	ARF1;ARF3	ADP-ribosylation factor 1;ADP-ribosylation factor 3		30.0435	30.5122	30.3379	30.3704	30.4683	1.37819	1.00788	0.659418	1.29849	0.468707	0.294319	0.326838	0.424735
P18085	ARF4	ADP-ribosylation factor 4		27.2877	26.6905	26.785	26.7704	26.7806	1.09128	0.981938	0.767297	1.16019	-0.597213	-0.832804	-0.517307	-0.718749
P40616	ARL1	ADP-ribosylation factor-like protein 1		26.4478	26.6574	26.8224	26.8731	26.6482	0.629283	0.180532	0.00578162	0.608742	0.209665	0.109229	0.00776291	0.200427
P36405	ARL3	ADP-ribosylation factor-like protein 3		28.2139	27.7347	27.9075	27.5287	27.1867	0.45922	0.556991	0.806624	0.893228	-0.47921	-1.07836	-1.22692	-1.0272
Q9NVJ2;Q96BM9	ARL8B;ARL8A	ADP-ribosylation factor-like protein 8B;ADP-ribosylation factor-like protein 8A		27.128	27.5103	28.2132	27.8328	27.3333	0.21325	1.26939	0.735117	0.57524	0.468997	1.58572	1.20539	0.705809
Q9UKK9	NUDT5	ADP-sugar pyrophosphatase		27.4831	27.8891	27.4395	27.4957	26.9206	0.418189	0.0252332	0.00774253	0.427178	0.40602	-0.0435365	0.0126222	-0.562501
P43652;CON__REFSEQ:XP_585019	AFM	Afamin		30.3367	33.3863	33.4297	33.4346	33.5873	0.982256	1.01961	1.01093	1.10053	3.0496	3.09298	3.09786	3.25063
O43488;Q8NHP1;O95154	AKR7A2	Aflatoxin B1 aldehyde reductase member 2		28.9826	28.4132	28.8103	28.5711	28.5885	1.20712	0.51566	0.601876	1.15273	-0.56946	-1.06746	-1.55148	-0.394128
O00253	AGRP	Agouti-related protein		26.1242	27.3196	27.2915	27.5395	27.6268	1.33328	1.22797	1.73471	1.90738	1.19531	1.16722	1.41529	1.50254
O00468	AGRN	Agrin;Agrin N-terminal 110 kDa subunit;Agrin C-terminal 110 kDa subunit;Agrin C-terminal 90 kDa fragment;Agrin C-terminal 22 kDa fragment		30.9146	31.7925	31.751	31.9412	31.8589	1.74336	1.35181	1.67928	1.68416	0.877937	0.836399	1.0266	0.944282
O00170	AIP	AH receptor-interacting protein		27.8531	27.628	27.4173	27.7677	27.5069	0.158413	0.534286	0.071139	0.198154	-0.225069	-1.0708	-0.0853615	-0.346179
Q86UN6	AKAP14	A-kinase anchor protein 14		27.4577	NaN	NaN	NaN	NaN	0.860045	0.97908	1.16093	0.885063	-1.8046	-1.75631	-2.29826	-1.71055
O75969	AKAP3	A-kinase anchor protein 3		33.3347	33.3459	33.3939	32.9175	33.3092	0.0102368	0.0536071	0.423802	0.0232976	0.0111224	0.0591253	-0.417255	-0.0255585
Q5JQC9	AKAP4	A-kinase anchor protein 4		35.2994	35.5554	35.6968	35.4961	35.4544	0.179176	0.258296	0.134703	0.113884	0.25602	0.397434	0.196739	0.154959
Q9NRG9	AAAS	Aladin		26.7654	27.5529	27.3529	27.3909	27.4102	1.56407	0.0539787	1.84191	1.56525	0.78756	-0.110788	0.625479	0.644803
P49588	AARS	Alanine--tRNA ligase, cytoplasmic		30.1414	29.0801	29.1534	29.0496	29.0009	1.07632	0.928558	1.36192	1.25594	-1.0612	-0.987998	-1.09174	-1.14042
Q9BTE6	AARSD1	Alanyl-tRNA editing protein Aarsd1		31.3428	30.874	30.9276	30.627	30.6686	0.463509	0.34866	0.840019	0.717747	-0.468799	-0.415275	-0.715861	-0.674277
P14550	AKR1A1	Alcohol dehydrogenase [NADP(+)]		31.3817	31.0348	31.1556	31.2969	31.2721	0.208623	0.133381	0.0451003	0.0547799	-0.346894	-0.2261	-0.0848185	-0.109641
P11766	ADH5	Alcohol dehydrogenase class-3		31.6895	31.4852	31.4396	31.4659	31.2773	0.154278	0.262784	0.174799	0.405775	-0.204362	-0.249929	-0.223645	-0.412199
P47895;P30837	ALDH1A3	Aldehyde dehydrogenase family 1 member A3		29.5774	29.5426	28.9343	29.3752	29.4544	0.0190388	0.303013	0.118171	0.0616652	-0.0348498	-0.643146	-0.202174	-0.12302
Q06278	AOX1	Aldehyde oxidase		25.9766	NaN	NaN	NaN	NaN	0.0959626	0.0781006	0.437516	0.12835	-0.230172	0.132488	0.644461	-0.215228
Q96C23	GALM	Aldose 1-epimerase		26.2039	26.0948	26.3123	26.3137	NaN	0.240764	0.0898837	0.0139133	0.720716	-0.264722	0.108381	0.0174586	-0.664299
P15121;C9JRZ8	AKR1B1	Aldose reductase		32.5276	32.0423	31.9495	31.9208	31.9464	0.326316	0.399068	0.467724	0.321369	-0.48528	-0.578031	-0.606735	-0.581114
O00116	AGPS	Alkyldihydroxyacetonephosphate synthase, peroxisomal		26.8076	NaN	NaN	NaN	NaN	0.496067	1.32202	2.13325	0.317848	-0.609243	-1.48548	-1.21459	-0.541523
P51993;P21217;Q11128	FUT6;FUT3;FUT5	Alpha-(1,3)-fucosyltransferase 6;Galactoside 3(4)-L-fucosyltransferase;Alpha-(1,3)-fucosyltransferase 5		NaN	26.2922	26.6272	26.0409	25.5691	1.80302	0.190848	1.09161	0.302053	0.771498	0.369532	0.520189	0.472638
Q96IU4	ABHD14B	Alpha/beta hydrolase domain-containing protein 14B		28.7697	28.5961	28.7917	28.8041	28.7733	0.0945956	0.0122989	0.0195445	0.00200803	-0.17355	0.0220019	0.0343882	0.00360807
P02763	ORM1	Alpha-1-acid glycoprotein 1		32.4519	34.6753	34.4047	34.4573	34.8763	0.798518	0.72419	0.814327	1.18899	2.22341	1.95288	2.00545	2.42448
P19652	ORM2	Alpha-1-acid glycoprotein 2		29.8562	32.2489	32.3295	32.0983	32.3136	0.889349	0.943049	0.945206	1.00938	2.39264	2.47326	2.24204	2.45742
P01009;P20848	SERPINA1	Alpha-1-antitrypsin;Short peptide from AAT		32.9239	33.8079	33.737	33.6135	33.7248	0.471635	0.424105	0.373395	0.450188	0.88391	0.813097	0.689544	0.800863
P04217	A1BG	Alpha-1B-glycoprotein	Mito-Gly/Fresh	31.1801	33.4	33.4659	33.1905	33.4703	1.3367	1.72744	1.59786	2.14145	2.2199	2.28576	2.01032	2.29018
P08697;CON__P28800	SERPINF2	Alpha-2-antiplasmin		28.4582	29.5497	29.5011	29.3807	29.3661	0.457027	0.437469	0.375962	0.356608	1.09141	1.04286	0.922415	0.907822
P02765	AHSG	Alpha-2-HS-glycoprotein;Alpha-2-HS-glycoprotein chain A;Alpha-2-HS-glycoprotein chain B		30.7397	33.1305	33.064	33.2222	33.3625	1.3444	1.36136	1.49877	1.62877	2.39082	2.32434	2.48253	2.62277
P01023	A2M	Alpha-2-macroglobulin		27.5852	27.9814	27.7604	27.5438	27.5844	0.589869	0.462038	0.365105	0.403588	1.28792	1.06693	0.850288	0.890909
P30533	LRPAP1	Alpha-2-macroglobulin receptor-associated protein		28.2083	27.9088	28.6152	28.013	27.9729	0.169534	0.629024	0.425233	0.128442	-0.299529	-2.10172	-1.1561	-0.23543
P12814;P35609	ACTN1	Alpha-actinin-1		30.6833	29.2056	29.2926	29.4644	29.2079	0.895304	0.847747	0.722738	0.860752	-1.47777	-1.39075	-1.21888	-1.47544
O43707;Q08043	ACTN4	Alpha-actinin-4		32.419	31.4943	31.4067	31.542	31.3576	1.45235	1.48689	1.37024	1.51175	-0.92468	-1.01227	-0.876967	-1.06143
P49419	ALDH7A1	Alpha-aminoadipic semialdehyde dehydrogenase		27.5113	27.2982	27.6372	27.5318	27.4597	0.192748	0.347374	0.0179423	0.0336615	-0.213044	-0.858287	0.0205301	-0.0515162
P61163	ACTR1A	Alpha-centractin		30.7337	30.4215	30.4412	30.2621	30.2293	0.308922	0.247163	0.431781	0.421141	-0.312202	-0.29248	-0.471551	-0.504414
P02511	CRYAB	Alpha-crystallin B chain		30.1986	30.2939	29.7127	29.9453	29.9611	0.105948	0.631781	0.241786	0.369239	0.0953223	-0.485891	-0.253337	-0.237557
P06733;P13929	ENO1	Alpha-enolase		34.9954	35.1137	35.2496	35.1881	35.3792	0.180829	0.427771	0.308561	0.615266	0.118329	0.254233	0.192646	0.38376
P06280	GLA	Alpha-galactosidase A		28.838	29.7462	29.6613	29.8498	29.6932	0.749127	0.588525	0.707293	0.543774	0.908162	0.82327	1.0118	0.855197
Q9NTJ4	MAN2C1	Alpha-mannosidase 2C1		30.7918	30.5573	30.5029	30.4039	30.4577	0.632138	0.538432	0.992352	0.655414	-0.234454	-0.288883	-0.387861	-0.334082
P17050	NAGA	Alpha-N-acetylgalactosaminidase		27.5522	27.2379	27.3141	27.2771	27.0227	0.13151	0.198097	0.486576	0.249547	0.196873	0.273053	-0.847963	-0.42743
P54802	NAGLU	Alpha-N-acetylglucosaminidase;Alpha-N-acetylglucosaminidase 82 kDa form;Alpha-N-acetylglucosaminidase 77 kDa form		25.5925	26.3673	26.3995	26.0903	NaN	1.06191	1.35008	0.809105	0.0179686	0.862007	0.894147	0.584971	-0.0228062
P54920;Q9H115	NAPA	Alpha-soluble NSF attachment protein		30.1893	30.1525	30.1932	30.3639	30.1067	0.115705	0.011392	0.567686	0.0858468	-0.0368106	0.00384967	0.174541	-0.0826454
P19801	AOC1	Amiloride-sensitive amine oxidase [copper-containing]		27.8507	27.3887	27.4902	27.3342	27.8225	0.15606	0.212964	0.132295	0.404486	0.383059	0.484503	0.328566	0.816875
Q12904	AIMP1	Aminoacyl tRNA synthase complex-interacting multifunctional protein 1;Endothelial monocyte-activating polypeptide 2		30.1988	29.1927	28.7436	28.865	28.7553	0.707789	0.861427	0.718461	0.967219	-2.43401	-1.45513	-1.33372	-1.44345
Q13155	AIMP2	Aminoacyl tRNA synthase complex-interacting multifunctional protein 2		28.5147	27.9358	27.871	28.0337	27.9279	2.17847	2.51483	1.68487	2.0946	-0.578814	-0.64369	-0.480911	-0.586802
Q9H4A4	RNPEP	Aminopeptidase B		30.4907	29.7458	29.8345	29.811	29.7336	2.64796	1.55919	1.72725	3.66918	-0.744898	-0.656167	-0.679726	-0.757078
P15144	ANPEP	Aminopeptidase N		32.9713	33.8237	33.8212	33.7138	33.814	0.723513	0.735168	0.667158	0.780749	0.852444	0.849868	0.742544	0.842728
P05067	APP	Amyloid beta A4 protein;N-APP;Soluble APP-alpha;Soluble APP-beta;C99;Beta-amyloid protein 42;Beta-amyloid protein 40;C83;P3(42);P3(40);C80;Gamma-secretase C-terminal fragment 59;Gamma-secretase C-terminal fragment 57;Gamma-secretase C-terminal fragment 50;C31	Glycerol/Fresh Mito-Gly/Fresh	28.8083	30.8117	30.6414	30.8953	30.8985	1.70526	1.57534	1.936	1.94113	2.00337	1.83307	2.08698	2.09015
Q06481	APLP2	Amyloid-like protein 2		27.8662	28.2364	27.5279	27.866	28.1928	0.580451	0.26283	0.398906	0.565564	1.499	0.790541	1.12867	1.45543
Q6FI81	CIAPIN1	Anamorsin		29.3593	27.326	26.8968	27.1988	26.4506	1.01034	1.24352	1.25141	1.67888	-2.03339	-2.46259	-2.83688	-3.38288
P03950	ANG	Angiogenin	Mito-Gly/Fresh	NaN	27.9882	27.8852	28.3529	28.0495	1.85177	0.633428	0.849593	2.52313	2.07167	1.38225	1.81953	2.50487
P12821	ACE	Angiotensin-converting enzyme;Angiotensin-converting enzyme, soluble form		32.6396	33.1386	33.0733	32.9962	32.9993	1.09444	1.0014	0.48863	0.480257	0.499055	0.433751	0.356654	0.359787
P01019	AGT	Angiotensinogen;Angiotensin-1;Angiotensin-2;Angiotensin-3;Angiotensin-4;Angiotensin 1-9;Angiotensin 1-7;Angiotensin 1-5;Angiotensin 1-4		27.8721	28.2473	28.2978	27.7865	27.7293	0.940889	0.33868	0.722971	0.76556	1.76532	0.938175	1.30448	1.24733
Q5TZF3	ANKRD45	Ankyrin repeat domain-containing protein 45		26.0977	26.2403	26.3663	NaN	NaN	0.481075	0.136064	1.45923	1.25771	-0.548508	0.0896695	0.668922	-0.512537
P04083	ANXA1	Annexin A1		32.631	31.6427	31.6941	31.7933	31.6313	0.925602	0.861977	0.743852	0.912606	-0.98833	-0.936934	-0.837762	-0.999717
P50995	ANXA11	Annexin A11		29.2757	28.2294	28.3751	28.3565	28.4504	0.965105	0.788685	0.722875	0.718468	-1.04632	-0.900583	-0.919227	-0.825353
P07355;A6NMY6	ANXA2;ANXA2P2	Annexin A2;Putative annexin A2-like protein		31.5337	31.3876	31.282	31.6922	31.4181	0.125485	0.185394	0.150516	0.0943184	-0.146112	-0.251683	0.158456	-0.115557
P12429	ANXA3	Annexin A3		32.1126	30.9889	31.1875	31.2106	31.0745	1.12062	0.94814	0.968739	1.05111	-1.12368	-0.925138	-0.902031	-1.03809
P09525	ANXA4	Annexin A4		29.9718	29.8235	29.4159	29.5231	29.7851	0.0616128	0.266315	0.203589	0.0753037	-0.14835	-0.555897	-0.448725	-0.186694
P08758	ANXA5	Annexin A5		32.5025	32.2143	32.2796	32.4253	32.368	0.385159	0.245056	0.0840864	0.165532	-0.288278	-0.222966	-0.0772546	-0.134548
P08133	ANXA6	Annexin A6		31.4304	30.4625	30.521	30.4281	30.5573	1.09578	0.894612	1.15661	1.00258	-0.967917	-0.909376	-1.00234	-0.873133
P20073	ANXA7	Annexin A7		27.9054	27.4139	27.5211	27.9583	27.2095	0.318091	0.264209	0.0310089	0.730515	-0.491466	-0.384303	0.0529391	-1.30995
O95994;Q8TD06	AGR2	Anterior gradient protein 2 homolog		30.9126	30.2597	30.3419	30.5689	30.0891	0.544127	0.503135	0.297676	0.858529	-0.652883	-0.570681	-0.343704	-0.82351
P03973	SLPI	Antileukoproteinase		30.5357	32.8149	32.6583	32.836	32.9147	0.831529	0.78849	0.864693	0.915409	2.27924	2.1226	2.3003	2.37903
P01008;CON__P41361	SERPINC1	Antithrombin-III		27.5772	26.4647	26.8326	26.5716	26.6125	0.226914	0.232364	0.171414	0.0254562	-0.613242	0.421233	0.299531	-0.0602036
Q10567	AP1B1	AP-1 complex subunit beta-1		30.6566	29.7743	30.0373	30.0137	29.8532	1.80687	1.05794	1.0235	1.33646	-0.882323	-0.619357	-0.642911	-0.803401
O43747	AP1G1	AP-1 complex subunit gamma-1		27.9132	27.7154	27.7248	27.9729	27.9045	0.16861	0.135177	0.0415872	0.0067195	-0.197759	-0.188408	0.0597871	-0.00870768
Q9BXS5	AP1M1	AP-1 complex subunit mu-1		26.5517	26.8369	26.8315	27.0582	26.9212	0.34657	0.547988	0.42523	0.514285	0.285128	0.27977	-0.580573	-0.58901
O94973	AP2A2	AP-2 complex subunit alpha-2		29.0052	28.0578	28.0934	28.4279	27.3069	0.72969	0.911435	0.562767	1.49229	-0.947393	-0.911816	-0.577295	-1.69825
P63010	AP2B1	AP-2 complex subunit beta	MitoQ/Fresh, Mito-Gly/Fresh	27.4822	NaN	NaN	NaN	NaN	0.825143	3.43781	1.1524	4.38771	-1.17937	-1.88255	-1.80526	-1.88872
P02647	APOA1	Apolipoprotein A-I;Proapolipoprotein A-I;Truncated apolipoprotein A-I		29.7135	30.2925	30.2976	30.228	30.0858	0.268323	0.277213	0.230736	0.164827	0.579004	0.584082	0.514477	0.372285
P02652	APOA2	Apolipoprotein A-II;Proapolipoprotein A-II;Truncated apolipoprotein A-II		30.2992	31.4909	31.1196	30.9633	31.2972	1.35077	1.22159	0.869563	1.05691	1.19171	0.820361	0.664105	0.997967
P06727;CON__Q32PJ2	APOA4	Apolipoprotein A-IV		30.2948	31.2785	31.3295	31.2896	31.4791	0.397102	0.400212	0.38652	0.4725	0.983729	1.03473	0.994845	1.18427
P05090	APOD	Apolipoprotein D		29.8745	30.8137	30.7448	30.5937	31.6036	0.661931	0.641199	0.596714	0.775978	2.68297	2.6141	2.46295	3.47289
P02649;CON__Q03247	APOE	Apolipoprotein E		28.5031	28.944	29.0459	28.8673	28.8422	0.400671	0.547354	0.318006	0.344956	0.440945	0.542873	0.364262	0.339151
O95831	AIFM1	Apoptosis-inducing factor 1, mitochondrial		29.6313	29.9782	29.8954	29.7143	29.9256	0.653982	0.520645	0.184777	0.741282	0.346904	0.264041	0.0830053	0.294281
P55064	AQP5	Aquaporin-5		28.1764	27.8365	27.8833	27.9804	27.6793	0.0765098	0.229404	0.0147431	0.144665	-0.271849	0.565114	-0.0516675	0.361078
O15296	ALOX15B	Arachidonate 15-lipoxygenase B		29.7332	28.6349	29.0014	28.7504	28.5955	0.556422	0.638819	0.633318	0.695627	-1.09822	-1.61551	-0.982713	-1.13763
P53367	ARFIP1	Arfaptin-1		28.1703	27.6235	27.6794	NaN	27.8657	1.25875	0.499319	1.73482	0.961655	-1.52026	-0.490992	-2.29961	-2.01995
Q7L4I2	RSRC2	Arginine/serine-rich coiled-coil protein 2		32.8874	34.3894	33.92	32.6132	33.5582	1.07659	0.730906	0.467404	0.310268	1.50193	1.0326	-2.74055	0.670788
P54136	RARS	Arginine--tRNA ligase, cytoplasmic		30.6232	29.7896	29.8253	29.8072	29.8671	1.34542	1.17624	2.32731	1.38376	-0.833583	-0.797883	-0.815955	-0.756083
P00966	ASS1	Argininosuccinate synthase		27.2132	27.5958	27.7905	27.2444	27.7614	0.189161	0.28019	0.0117424	0.328585	0.382561	0.577274	0.0311877	0.548201
Q5T9G4	ARMC12	Armadillo repeat-containing protein 12		26.3703	26.0838	NaN	NaN	NaN	0.178695	0.269259	0.284254	0.763882	-0.286969	-0.336696	-0.350346	-0.878573
Q5W041	ARMC3	Armadillo repeat-containing protein 3		26.7496	26.7281	27.1915	27.2403	27.3579	0.0114766	0.584833	0.698902	1.02978	-0.0214812	0.441886	0.490651	0.608293
Q5T2S8	ARMC4	Armadillo repeat-containing protein 4		29.6796	30.1667	30.0476	30.2201	30.1903	0.672304	0.509216	0.925826	0.790181	0.487125	0.36801	0.540545	0.510761
A6NEK1	ARRDC5	Arrestin domain-containing protein 5		26.369	25.7935	27.0162	25.9647	26.2918	0.8138	0.270468	0.444098	0.11835	-0.575544	-0.408355	-0.273809	-0.0786266
P15289	ARSA	Arylsulfatase A;Arylsulfatase A component B;Arylsulfatase A component C		30.4602	31.0649	31.1318	30.9168	31.1526	0.520619	0.577966	0.369498	0.614146	0.604618	0.671612	0.456576	0.692354
O43776	NARS	Asparagine--tRNA ligase, cytoplasmic		27.4099	27.2563	26.6183	26.7488	NaN	0.842679	1.36417	0.735872	1.64077	-1.30951	-1.83983	-0.661105	-1.64711
P17174	GOT1	Aspartate aminotransferase, cytoplasmic		32.6699	32.3322	32.2037	31.9402	32.1812	0.678554	0.802581	1.28231	0.93166	-0.337643	-0.46615	-0.729641	-0.488668
P00505	GOT2	Aspartate aminotransferase, mitochondrial		30.3194	30.6187	30.4821	30.3397	30.3208	0.61923	0.292549	0.0303749	0.00291337	0.299323	0.162724	0.0203145	0.0014286
P14868	DARS	Aspartate--tRNA ligase, cytoplasmic		31.3327	30.5777	30.4722	30.5588	30.5891	1.30391	1.47288	1.41887	1.70135	-0.754981	-0.86047	-0.773919	-0.743607
Q9ULA0	DNPEP	Aspartyl aminopeptidase		31.322	30.5794	30.8108	30.83	30.6949	1.01219	0.667473	0.629335	0.832156	-0.74253	-0.511213	-0.49199	-0.627036
Q15121	PEA15	Astrocytic phosphoprotein PEA-15		27.6267	27.4233	27.6802	27.3044	26.9719	0.285036	0.268513	0.137334	0.373462	-0.788588	-0.743594	-0.322311	-0.654811
Q9UBB4	ATXN10	Ataxin-10		27.048	26.6532	26.4663	26.751	26.8735	0.873305	0.917598	0.274907	0.848971	-1.46262	-0.811015	-0.296999	-1.63116
Q6DD88	ATL3	Atlastin-3		27.6626	27.8118	27.5358	27.7342	27.5552	0.173903	0.182063	0.109505	0.916417	0.149213	-0.126788	0.0716502	-1.26117
P25705	ATP5A1	ATP synthase subunit alpha, mitochondrial		33.4734	33.4494	33.5306	33.4797	33.4236	0.0170316	0.0405318	0.00495842	0.0433343	-0.0240021	0.057181	0.00629298	-0.049825
P06576	ATP5B	ATP synthase subunit beta, mitochondrial		34.1253	34.0229	34.2317	34.0779	34.1603	0.113062	0.12415	0.0433575	0.0309622	-0.102453	0.106408	-0.0474269	0.0349681
P30049	ATP5D	ATP synthase subunit delta, mitochondrial		30.6942	30.2961	29.6944	29.2788	29.743	0.823995	0.649182	0.531113	0.664606	3.36616	2.7645	2.34884	2.81306
P56385;Q8IWC1	ATP5I	ATP synthase subunit e, mitochondrial		28.769	28.1501	28.8162	28.5177	28.0336	0.182974	0.357996	0.188774	0.671713	-0.564776	-1.04415	0.464583	-1.67981
P36542	ATP5C1	ATP synthase subunit gamma, mitochondrial		30.31	28.7209	28.8913	29.1831	28.6961	1.37164	1.09589	0.987975	1.00369	-1.58905	-1.41866	-1.12687	-1.61389
P48047	ATP5O	ATP synthase subunit O, mitochondrial		30.0754	30.0063	29.9619	30.2642	30.3481	0.13819	0.361308	0.563181	0.891609	-0.0691465	-0.113529	0.188768	0.272685
P18859	ATP5J	ATP synthase-coupling factor 6, mitochondrial		30.1017	29.9641	30.1428	30.2532	30.1828	0.0760408	0.0365877	0.152639	0.0498262	-0.137609	0.0411371	0.151539	0.0810706
O43681	ASNA1	ATPase ASNA1	Mito-Gly/Fresh	28.0907	27.4591	26.811	26.9023	NaN	1.20438	1.19889	1.08598	2.6486	-1.31917	-1.27973	-1.1884	-2.55023
Q9UII2	ATPIF1	ATPase inhibitor, mitochondrial		33.2205	32.0584	33.5772	33.2515	32.9592	1.2233	0.314068	0.0209856	0.16302	-1.16206	0.356684	0.0310224	-0.261244
Q8NE71	ABCF1	ATP-binding cassette sub-family F member 1		27.621	NaN	NaN	NaN	NaN	1.42594	2.12029	1.73073	1.80223	-1.89074	-2.09293	-2.41135	-2.08643
P53396	ACLY	ATP-citrate synthase		31.7527	30.9758	31.1638	31.171	31.1729	1.23933	2.43423	2.09688	1.65146	-0.776975	-0.588925	-0.581765	-0.579829
P17858	PFKL	ATP-dependent 6-phosphofructokinase, liver type		29.5015	28.7403	29.3613	28.9816	28.3865	0.354928	0.0570389	0.237903	0.578924	-0.761164	-0.140205	-0.519901	-1.11504
P08237	PFKM	ATP-dependent 6-phosphofructokinase, muscle type		29.3486	29.0585	28.8076	28.9985	29.0295	1.37443	1.14307	2.53416	1.76781	-0.290147	-0.541021	-0.350157	-0.319081
Q01813	PFKP	ATP-dependent 6-phosphofructokinase, platelet type		33.0641	32.9878	32.8981	32.842	32.9168	0.172687	0.339077	0.533826	0.339578	-0.0762342	-0.165952	-0.222051	-0.147305
Q08211	DHX9	ATP-dependent RNA helicase A		27.1527	26.1895	26.4544	26.4098	26.1362	0.826932	0.393772	0.595128	0.747447	-0.963223	-0.698261	-0.742842	-1.01645
Q92499	DDX1	ATP-dependent RNA helicase DDX1	BM/Fresh Glycerol/Fresh, Mito-Gly/Fresh	28.4399	NaN	NaN	NaN	NaN	2.44383	1.88995	3.36594	3.16498	-3.7279	-2.28163	-3.21001	-2.52874
O00148	DDX39A	ATP-dependent RNA helicase DDX39A	BM/Fresh MitoQ/Fresh, Mito-Gly/Fresh	28.9377	NaN	NaN	27.0694	NaN	1.90937	2.37317	1.62672	2.69417	-3.091	-3.11811	-2.34776	-3.52183
O15523	DDX3Y	ATP-dependent RNA helicase DDX3Y	Mito-Gly/Fresh	27.7278	NaN	NaN	NaN	NaN	1.0864	1.43807	1.26783	1.9851	-1.82509	-1.85846	-1.45037	-2.06083
P17342	NPR3	Atrial natriuretic peptide receptor 3		29.1543	29.5091	29.9223	29.4147	29.5682	0.906734	0.387648	0.866149	0.968334	2.55353	1.65003	2.45907	2.61256
P29374	ARID4A	AT-rich interactive domain-containing protein 4A	BM/Fresh MitoQ/Fresh, Mito-Gly/Fresh	29.2343	NaN	NaN	29.1206	NaN	2.1274	2.74579	0.425443	3.41497	-3.29423	-4.08836	-1.17521	-4.12075
O75882	ATRN	Attractin		29.6499	30.8235	30.7773	30.4758	30.5612	1.31239	1.34962	0.863912	1.10283	1.17365	1.12747	0.82596	0.91136
O14645	DNALI1	Axonemal dynein light intermediate polypeptide 1		31.0021	31.2947	31.4355	31.4251	31.5601	0.514141	0.885332	0.757498	1.13904	0.292629	0.433418	0.42299	0.558004
O95816	BAG2	BAG family molecular chaperone regulator 2		28.9692	28.7491	28.7147	28.3088	28.5695	0.392235	0.228669	0.66656	0.411471	-0.220058	-0.254503	-0.66039	-0.399672
Q9UL15	BAG5	BAG family molecular chaperone regulator 5		30.0933	30.0545	30.1938	30.1624	29.9976	0.0285711	0.0700913	0.0531308	0.0735622	-0.038791	0.10047	0.0691198	-0.0957152
O75531	BANF1	Barrier-to-autointegration factor;Barrier-to-autointegration factor, N-terminally processed		31.7268	32.042	31.8381	32.1211	31.9481	0.362798	0.106733	0.449203	0.229904	0.315255	0.11138	0.394335	0.221383
Q9H503	BANF2	Barrier-to-autointegration factor-like protein		28.1651	27.5521	27.468	27.5861	27.5178	0.369998	0.415895	0.37097	0.430982	-0.612949	-0.697115	-0.578971	-0.647301
P98160	HSPG2	Basement membrane-specific heparan sulfate proteoglycan core protein;Endorepellin;LG3 peptide	BM/Fresh MitoQ/Fresh Glycerol/Fresh Mito-Gly/Fresh	NaN	29.5984	29.5539	29.7399	29.2357	3.02418	4.31086	2.76164	2.51426	4.22501	4.1805	4.36652	3.86226
P15291	B4GALT1	Beta-1,4-galactosyltransferase 1;Lactose synthase A protein;N-acetyllactosamine synthase;Beta-N-acetylglucosaminylglycopeptide beta-1,4-galactosyltransferase;Beta-N-acetylglucosaminyl-glycolipid beta-1,4-galactosyltransferase;Processed beta-1,4-galactosyltransferase 1		27.0637	27.6092	27.8843	28.4322	27.3956	0.562359	1.22495	0.0845727	0.283867	0.73611	1.0112	-0.231269	0.522576
O60513	B4GALT4	Beta-1,4-galactosyltransferase 4;N-acetyllactosamine synthase;Lactotriaosylceramide beta-1,4-galactosyltransferase		NaN	27.6038	27.7511	27.5173	27.6823	1.33733	1.55158	1.31042	1.43834	1.72743	1.87473	1.6409	1.80588
P02749;CON__P17690	APOH	Beta-2-glycoprotein 1		28.4317	31.0483	30.8029	30.6137	30.8852	0.997757	0.935161	0.864717	0.973694	2.61663	2.37123	2.18198	2.45345
P61769	B2M	Beta-2-microglobulin;Beta-2-microglobulin form pI 5.3		34.1556	34.4099	34.5444	33.8766	34.101	0.250824	0.456608	0.313732	0.0786028	0.254239	0.38877	-0.279022	-0.054587
P42025	ACTR1B	Beta-centractin		27.4061	27.2925	NaN	26.8923	26.8374	0.544618	1.81431	1.45575	1.27254	-0.500083	-1.78216	-1.30963	-1.58259
Q96PH6	DEFB118	Beta-defensin 118		28.2173	28.9724	28.7502	28.4256	29.0067	0.788591	0.316264	0.156319	0.476834	0.755096	0.53286	0.2083	0.789348
Q9BYW3	DEFB126	Beta-defensin 126		27.0409	27.3619	27.1169	27.47	27.7623	1.01136	0.661403	1.07878	0.127773	1.5048	1.25984	1.6129	0.528977
Q9H1M3	DEFB129	Beta-defensin 129		NaN	27.1932	26.6526	26.6855	26.5335	0.302877	0.387688	0.826799	0.331979	0.728314	0.597122	1.09392	0.50536
P16278	GLB1	Beta-galactosidase		28.7564	29.6663	29.2566	29.6384	29.4394	0.781397	0.606956	0.755131	0.687101	1.99728	1.58765	1.96944	1.77038
Q6UWU2	GLB1L	Beta-galactosidase-1-like protein		30.1453	30.3744	30.3908	30.2222	30.3007	0.332202	0.377906	0.107778	0.241309	0.229153	0.245474	0.0769456	0.155453
P08236	GUSB	Beta-glucuronidase		27.0687	NaN	26.3524	26.9821	26.9651	1.56786	1.25681	0.41655	0.258739	-1.74308	-1.52616	-0.77172	-0.329474
P06865	HEXA	Beta-hexosaminidase subunit alpha		29.7029	30.405	30.4215	30.3188	30.316	0.799826	0.84071	0.68777	0.68386	0.70207	0.718545	0.615906	0.613029
P07686	HEXB	Beta-hexosaminidase subunit beta;Beta-hexosaminidase subunit beta chain B;Beta-hexosaminidase subunit beta chain A		30.1567	31.5888	31.2988	31.3814	31.3045	0.735772	0.578929	0.625911	0.582603	1.43214	1.14216	1.22479	1.14782
Q53H82	LACTB2	Beta-lactamase-like protein 2		30.5635	29.838	29.9089	29.5569	30.0087	0.615128	0.541159	0.836529	0.435386	-0.725514	-0.654686	-1.0066	-0.554891
O00462	MANBA	Beta-mannosidase		28.5377	29.2591	29.3291	29.3348	29.4335	0.712893	0.749055	0.752368	0.801676	1.92285	1.9928	1.99849	2.09728
P08118	MSMB	Beta-microseminoprotein		30.36	32.2864	32.4353	32.3885	32.2528	1.40211	1.11433	1.0819	1.63909	1.92643	2.07536	2.02849	1.89283
Q3LXA3	DAK	Bifunctional ATP-dependent dihydroxyacetone kinase/FAD-AMP lyase (cyclizing);ATP-dependent dihydroxyacetone kinase;FAD-AMP lyase (cyclizing)		31.3635	30.9981	30.9846	30.8772	31.0525	0.641914	0.649617	0.901572	0.54673	-0.365307	-0.378865	-0.486232	-0.310926
Q13057	COASY	Bifunctional coenzyme A synthase;Phosphopantetheine adenylyltransferase;Dephospho-CoA kinase		27.3	26.9216	27.0498	26.778	27.0487	1.32475	1.03799	1.06405	1.09795	-0.500389	-1.08322	-0.900527	-1.42036
P34913	EPHX2	Bifunctional epoxide hydrolase 2;Cytosolic epoxide hydrolase 2;Lipid-phosphate phosphatase		29.1943	29.0845	29.227	29.2556	28.9044	0.104409	0.0309995	0.0583879	0.334963	-0.109774	0.0326792	0.0612933	-0.289865
P07814	EPRS	Bifunctional glutamate/proline--tRNA ligase;Glutamate--tRNA ligase;Proline--tRNA ligase		32.5153	31.6486	31.57	31.6976	31.6265	2.34298	1.66803	1.87887	1.96978	-0.866751	-0.9453	-0.817784	-0.888898
P31939	ATIC	Bifunctional purine biosynthesis protein PURH;Phosphoribosylaminoimidazolecarboxamide formyltransferase;IMP cyclohydrolase		29.8264	28.4121	28.5633	28.7155	28.6832	1.05776	1.0422	0.970334	1.36725	-1.41427	-1.26309	-1.11086	-1.14325
P21810;P07585	BGN	Biglycan		27.263	27.5639	27.5395	27.4619	27.4725	0.133656	0.119741	0.0858403	0.0910083	0.300851	0.276435	0.198832	0.209431
P19835	CEL	Bile salt-activated lipase		26.2193	NaN	NaN	NaN	NaN	1.32771	1.19006	1.63209	2.31533	-0.544928	-0.827456	-0.740297	-0.817137
P53004	BLVRA	Biliverdin reductase A		27.241	26.3961	26.4488	26.684	26.2227	0.453473	0.854	0.566547	0.806912	-0.702137	-1.39202	-1.05061	-1.23844
Q075Z2	BSPH1	Binder of sperm protein homolog 1		27.7092	28.6271	28.6056	28.6694	28.7766	0.88906	0.867991	0.903054	1.01636	0.917833	0.896324	0.960135	1.06738
Q8IYS8;Q96IK1	BOD1L2	Biorientation of chromosomes in cell division protein 1-like 2		27.8253	28.305	28.3691	28.2129	27.8254	0.280864	0.638417	0.285139	7.13878e-05	0.479721	0.543784	0.387664	0.000104904
P43251	BTD	Biotinidase		28.9284	29.7151	29.5304	29.6501	29.834	0.494402	0.363866	0.476453	0.609901	0.78673	0.601981	0.721723	0.905638
P50583	NUDT2	Bis(5-nucleosyl)-tetraphosphatase [asymmetrical]		26.4885	NaN	NaN	26.4041	NaN	1.62175	0.0234802	0.252719	1.53477	-0.976859	0.0231889	-0.297092	-0.978878
Q13867	BLMH	Bleomycin hydrolase		29.315	28.5185	28.5812	28.6839	28.6266	0.651447	0.64932	0.551427	0.506516	-0.796524	-0.733849	-0.63114	-0.688413
Q9H3K6	BOLA2	BolA-like protein 2	Glycerol/Fresh	28.0141	27.5374	27.7726	NaN	NaN	0.832329	0.80129	2.01358	1.281	-0.964837	-1.26646	-2.41411	-2.00368
Q9BQP9	BPIFA3	BPI fold-containing family A member 3		28.8884	28.5074	28.712	28.5651	28.6733	0.771561	0.605059	1.0197	0.746192	-0.38102	-0.176415	-0.323267	-0.215064
P80723	BASP1	Brain acid soluble protein 1		30.4923	30.2342	30.539	30.3663	30.3474	0.136061	0.0247989	0.0758131	0.0853993	-0.258167	0.0466442	-0.125991	-0.144911
Q9Y6D5	ARFGEF2	Brefeldin A-inhibited guanine nucleotide-exchange protein 2		26.9251	27.1721	NaN	27.0468	NaN	0.633948	0.644957	0.215794	1.65877	-0.913858	-0.612115	-0.240511	-1.83915
P11586	MTHFD1	C-1-tetrahydrofolate synthase, cytoplasmic;Methylenetetrahydrofolate dehydrogenase;Methenyltetrahydrofolate cyclohydrolase;Formyltetrahydrofolate synthetase;C-1-tetrahydrofolate synthase, cytoplasmic, N-terminally processed	Glycerol/Fresh Mito-Gly/Fresh	27.8692	NaN	NaN	NaN	NaN	1.2543	1.77165	2.09095	2.31444	-1.13244	-2.05817	-1.77804	-2.17415
P27708	CAD	CAD protein;Glutamine-dependent carbamoyl-phosphate synthase;Aspartate carbamoyltransferase;Dihydroorotase		26.1188	NaN	NaN	NaN	NaN	0.240292	0.290389	0.841194	0.903847	0.372031	-0.378791	-0.410669	-0.78529
P12830	CDH1	Cadherin-1;E-Cad/CTF1;E-Cad/CTF2;E-Cad/CTF3		28.4081	28.7225	28.7769	28.7851	28.8334	0.363866	0.439355	0.420639	0.527442	0.314416	0.368825	0.377063	0.425285
Q13557;Q9UQM7;Q13554	CAMK2D	Calcium/calmodulin-dependent protein kinase type II subunit delta		28.9612	27.8353	28.2649	28.8449	28.4664	0.890442	0.508834	0.0598813	0.452937	-1.12598	-0.696288	-0.11633	-0.494876
Q16566	CAMK4	Calcium/calmodulin-dependent protein kinase type IV	Mito-Gly/Fresh	28.247	27.1211	27.6969	27.23	NaN	1.34465	0.53593	0.987961	2.4323	-1.84146	-0.550123	-1.01707	-2.71723
Q96KC9	CABS1	Calcium-binding and spermatid-specific protein 1		29.4495	28.8119	28.6105	28.829	28.2343	0.188603	0.274319	0.18931	0.386391	-0.637547	-0.839028	-0.620529	-1.21517
Q9Y376	CAB39	Calcium-binding protein 39		28.3297	28.0024	27.9364	27.6202	27.7841	0.489165	0.469766	0.795933	0.614864	-0.32731	-0.39325	-0.709501	-0.545541
O75952	CABYR	Calcium-binding tyrosine phosphorylation-regulated protein		33.2888	33.3273	33.3441	33.2961	33.2019	0.030131	0.0506171	0.00723448	0.0894685	0.0384534	0.0552584	0.0072581	-0.0868835
Q9Y2V2	CARHSP1	Calcium-regulated heat stable protein 1		28.4166	28.6418	28.21	28.5305	27.551	0.734098	0.831998	0.756736	0.778412	-1.82089	-1.90725	-1.77485	-1.60494
Q9HB71	CACYBP	Calcyclin-binding protein		28.8155	28.349	28.3236	28.3101	27.6903	0.562887	0.661347	0.745089	1.44784	-0.466555	-0.491982	-0.505452	-1.1252
Q13938	CAPS	Calcyphosin		27.5191	26.835	NaN	NaN	NaN	0.729664	0.962544	1.56896	0.883646	-0.803511	-1.26688	-1.88573	-1.49341
Q13939	CCIN	Calicin	Mito-Gly/Fresh	29.4706	30.2981	30.4238	30.2321	30.4364	1.20792	2.63949	2.16159	3.34442	0.827435	0.953166	0.761435	0.96578
O14967	CLGN	Calmegin		29.7466	29.2127	29.6104	29.5408	29.4762	0.237705	0.0612001	0.102939	0.12203	-0.533866	-0.136211	-0.205848	-0.270424
Q96JQ2	CLMN	Calmin		30.9325	30.1791	30.113	30.0538	29.9021	0.987642	1.01675	1.19751	1.29669	-0.753393	-0.819449	-0.878706	-1.03032
P27824	CANX	Calnexin		30.8605	29.9006	29.8963	29.8661	29.9385	1.45175	1.43138	1.27486	0.99508	-0.959874	-0.964244	-0.994456	-0.92204
P04632;Q96L46	CAPNS1	Calpain small subunit 1		29.2434	27.9154	28.2102	27.851	28.3676	1.04023	1.34068	1.19777	1.2327	-1.98379	-1.0332	-1.39238	-0.875796
P07384	CAPN1	Calpain-1 catalytic subunit		29.1951	29.0807	28.9456	29.0609	28.7788	0.049871	0.109613	0.0566343	0.2051	-0.114391	-0.249526	-0.134259	-0.416345
P17655	CAPN2	Calpain-2 catalytic subunit		27.1636	26.8622	27.0251	27.049	NaN	0.881947	0.0861707	0.305409	0.596747	-1.6062	-0.138491	-0.500079	-0.955242
P20810	CAST	Calpastatin		30.8506	29.4805	29.9991	29.6097	29.4191	0.829955	0.623118	0.660187	0.879236	-2.48199	-2.24129	-1.24088	-2.27175
P27797	CALR	Calreticulin		34.3377	34.2068	34.0648	33.973	34.1345	0.132555	0.235789	0.341792	0.18925	-0.130896	-0.27291	-0.364773	-0.203266
O94985	CLSTN1	Calsyntenin-1;Soluble Alc-alpha;CTF1-alpha		28.71	29.0378	29.1151	29.1041	28.9434	0.539753	0.567235	0.580093	0.515957	1.48089	1.55821	1.54718	1.38649
O43852	CALU	Calumenin		29.4924	29.6134	29.4953	29.6456	29.2808	0.146792	0.00271898	0.154419	0.284774	0.121014	0.00292269	0.153212	-0.211615
Q9Y233	PDE10A	cAMP and cAMP-inhibited cGMP 3,5-cyclic phosphodiesterase 10A		24.539	NaN	NaN	NaN	NaN	1.40177	0.739019	0.668414	0.879515	1.5295	0.7321	1.30702	0.954898
P17612	PRKACA	cAMP-dependent protein kinase catalytic subunit alpha		32.451	32.327	32.2097	32.1643	32.2137	0.118351	0.298899	0.338996	0.289748	-0.124019	-0.241335	-0.286679	-0.237333
P22612	PRKACG	cAMP-dependent protein kinase catalytic subunit gamma		28.0989	29.0915	27.4315	27.9463	28.3093	0.525585	0.245255	0.0659166	0.156307	-1.52636	-0.667411	-0.152566	0.2104
P10644	PRKAR1A	cAMP-dependent protein kinase type I-alpha regulatory subunit;cAMP-dependent protein kinase type I-alpha regulatory subunit, N-terminally processed		32.1637	31.8884	31.9289	32.0026	31.9628	0.209472	0.180173	0.138521	0.16568	-0.275264	-0.234787	-0.161104	-0.200907
P13861;P31323	PRKAR2A	cAMP-dependent protein kinase type II-alpha regulatory subunit		32.7319	32.5049	32.4938	32.3914	32.6378	0.248288	0.254484	0.381421	0.0934234	-0.226973	-0.238018	-0.340471	-0.0940819
Q5JQC4	CT47A1	Cancer/testis antigen 47A		28.8726	27.9472	28.0947	27.9525	28.6686	0.627735	0.491519	0.657885	0.121097	-0.925422	-0.777863	-0.920063	-0.203944
P00918	CA2	Carbonic anhydrase 2		32.3894	31.9571	32.0308	32.2118	32.2089	0.803588	0.569987	0.268717	0.279389	-0.432294	-0.358618	-0.177634	-0.180532
P22748	CA4	Carbonic anhydrase 4		30.2781	31.0355	31.1755	31.139	30.9847	1.83389	2.15381	1.83021	1.84897	0.757416	0.89736	0.860867	0.706537
P16152	CBR1	Carbonyl reductase [NADPH] 1		31.3354	30.6639	30.7905	31.0002	30.7335	0.744174	0.626222	0.469183	0.813896	-0.671516	-0.544868	-0.335217	-0.60193
Q6NT32	CES5A	Carboxylesterase 5A		26.6001	26.8177	27.4121	27.2074	27.6563	0.264996	1.0136	0.456453	0.659651	0.425627	1.30781	0.713427	1.0738
Q96DG6	CMBL	Carboxymethylenebutenolidase homolog		28.5057	28.8782	28.0594	29.067	28.0366	0.154519	0.133591	0.226832	0.145627	-0.624856	-0.446358	0.561246	-0.469161
Q8WXQ8;P48052	CPA5	Carboxypeptidase A5	MitoQ/Fresh Glycerol/Fresh Mito-Gly/Fresh	NaN	27.8603	27.6063	27.4061	27.3094	0.69197	3.75799	3.53626	2.34356	1.40006	2.05114	1.85094	1.75429
P15086	CPB1	Carboxypeptidase B		27.0261	26.8162	26.9898	26.6927	26.8293	0.31705	0.193419	0.0499519	0.108603	0.796641	0.559873	-0.162422	0.349616
O75976	CPD	Carboxypeptidase D		29.3779	28.6408	28.6457	28.1859	28.6085	0.459807	0.405653	0.665035	0.600085	-0.737167	-0.732285	-1.19203	-0.769417
P16870	CPE	Carboxypeptidase E		32.7653	33.6177	33.6309	33.8129	33.7147	0.553886	0.523022	0.711389	0.65022	0.852378	0.865617	1.04756	0.949354
P14384	CPM	Carboxypeptidase M		28.8367	29.6105	29.4519	30.0468	29.7025	0.304896	0.216557	0.557297	0.395201	0.773733	0.615203	1.21006	0.865738
Q9Y646	CPQ	Carboxypeptidase Q		27.7042	28.3117	28.5542	28.5265	28.3741	0.8836	1.31181	1.35304	0.816334	0.607559	0.850013	0.822351	0.669913
Q66K79	CPZ	Carboxypeptidase Z		31.5437	31.4579	31.226	31.525	31.4497	0.0657419	0.308799	0.0144458	0.0764635	-0.085755	-0.317693	-0.018631	-0.0939477
P43155	CRAT	Carnitine O-acetyltransferase		29.3814	30.0875	29.8435	29.8188	30.0177	0.450322	0.304561	0.276074	0.41327	0.706076	0.462123	0.437426	0.636335
P23786	CPT2	Carnitine O-palmitoyltransferase 2, mitochondrial		29.1991	29.0077	29.1837	29.165	29.0285	0.17141	0.0116052	0.0217834	0.234237	-0.191433	-0.0154069	-0.0341339	-0.170646
Q9NQ79	CRTAC1	Cartilage acidic protein 1		30.9282	31.2131	31.1588	31.284	31.4049	0.504842	0.48918	0.53607	0.577272	1.82603	1.77176	1.89687	2.01776
P48729;Q8N752	CSNK1A1	Casein kinase I isoform alpha		NaN	26.9795	27.0174	NaN	27.0153	1.55207	2.18801	-4.34294e-08	0.459796	1.23994	1.48827	0	0.594893
P19784	CSNK2A2	Casein kinase II subunit alpha		27.1267	27.3966	26.9848	27.2827	26.901	0.170566	0.489751	0.17751	0.177208	-0.278552	-0.543861	0.156034	-0.225688
P68400;Q8NEV1	CSNK2A1;CSNK2A3	Casein kinase II subunit alpha;Casein kinase II subunit alpha 3		31.6221	31.8371	31.8046	31.8197	31.9082	0.995372	0.383211	0.787882	1.13195	0.215008	0.182519	0.19755	0.286111
P67870	CSNK2B	Casein kinase II subunit beta		29.202	30.0072	30.2634	30.1017	29.8811	1.95528	2.0948	1.20216	0.951234	0.8052	1.06142	0.899721	0.679148
P04040	CAT	Catalase		29.2234	27.697	NaN	27.566	NaN	0.666531	1.51809	0.633141	1.53005	-2.48245	-3.68002	-1.65744	-3.79913
P21964	COMT	Catechol O-methyltransferase		29.4171	28.6418	28.5056	28.7346	28.4519	0.426654	0.604207	0.374376	0.55693	-0.775258	-0.911447	-0.682431	-0.965131
P49913	CAMP	Cathelicidin antimicrobial peptide;Antibacterial protein FALL-39;Antibacterial protein LL-37		32.2806	32.1543	31.8208	31.7225	31.7679	0.0820763	0.224603	0.339475	0.352508	-0.126317	-0.459828	-0.558089	-0.51272
P07858	CTSB	Cathepsin B;Cathepsin B light chain;Cathepsin B heavy chain		30.1142	30.9446	30.4628	30.6026	30.7813	0.617604	0.216568	0.383518	0.587715	0.830425	0.348623	0.488402	0.667099
P07339	CTSD	Cathepsin D;Cathepsin D light chain;Cathepsin D heavy chain		30.8186	31.206	31.1982	31.1546	31.2941	0.240355	0.243655	0.207206	0.322362	0.387407	0.379557	0.336028	0.475438
Q9UBX1	CTSF	Cathepsin F		30.6099	30.8074	30.7292	30.5633	30.5436	0.526689	0.222584	0.130207	0.139802	0.197482	0.119345	-0.0466347	-0.066274
P07711	CTSL	Cathepsin L1;Cathepsin L1 heavy chain;Cathepsin L1 light chain		28.4594	29.5576	29.7746	29.4373	29.4974	0.736899	1.09686	0.927488	0.913127	1.09816	1.31518	0.977907	1.03801
Q9UBR2	CTSZ	Cathepsin Z		28.0201	28.7286	29.0929	29.1596	28.7706	0.505009	0.718577	0.82254	0.518194	0.708445	1.07279	1.13948	0.750506
P11717	IGF2R	Cation-independent mannose-6-phosphate receptor		29.5635	29.4996	29.6834	NaN	29.6291	0.187895	0.500808	1.38562	0.492767	-0.854316	0.888046	-2.75512	-1.72733
Q6YHK3	CD109	CD109 antigen		NaN	26.6662	26.0394	26.4458	26.5536	0.74484	0.285434	0.0314958	0.348746	0.922427	0.453312	0.0790768	0.590785
Q8N6Q3	CD177	CD177 antigen		31.7016	31.6514	31.3711	31.3779	31.7644	0.397325	0.336754	0.336262	0.41935	2.23896	1.95861	1.96541	2.352
Q9Y5K6	CD2AP	CD2-associated protein		26.1586	26.5591	NaN	26.3291	NaN	0.758674	0.475867	0.122027	0.784517	0.613304	-0.634703	-0.119911	-0.840626
P16070	CD44	CD44 antigen		27.5318	27.7662	27.6927	28.1159	27.7604	0.459057	0.436069	0.131299	0.553106	0.929071	0.855637	0.427746	0.923274
P13987	CD59	CD59 glycoprotein		31.8894	31.8579	31.8732	31.7988	31.6607	0.0215477	0.0111609	0.0606463	0.171518	-0.0315787	-0.0162277	-0.0906067	-0.228754
P08962	CD63	CD63 antigen		26.5567	NaN	NaN	NaN	28.0318	0.1921	0.652905	1.00258	0.00879319	-0.323886	-1.00449	-1.38155	0.0289256
P60033	CD81	CD81 antigen		27.7793	28.4589	28.371	28.7148	28.3765	0.032174	0.577024	2.03015	1.1165	-0.0744769	0.591698	0.935445	0.597181
P21926	CD9	CD9 antigen		31.1231	31.0159	31.1593	31.2552	31.174	0.0644505	0.020366	0.100547	0.036402	-0.107115	0.0362784	0.132128	0.0509345
Q9NZ45	CISD1	CDGSH iron-sulfur domain-containing protein 1		26.9382	26.3048	26.5754	26.2805	26.6565	0.312196	0.511829	0.377885	0.232723	-0.582705	-0.920263	-0.661081	-0.459498
P60953;P17081;Q9H4E5	CDC42	Cell division control protein 42 homolog		29.3539	29.4143	29.5746	29.5952	29.246	0.0409091	0.184997	0.169191	0.0804163	0.0603917	0.220659	0.24128	-0.107897
Q12798	CETN1	Centrin-1		27.9944	NaN	27.653	27.4914	27.8951	0.296744	0.703172	0.570127	0.248051	-0.760841	1.35836	1.19671	0.761714
O75503	CLN5	Ceroid-lipofuscinosis neuronal protein 5		26.7209	26.7877	26.8881	26.9032	26.5861	0.440681	0.211488	0.025747	0.346685	1.02184	0.552649	0.0848268	0.820191
P00450	CP	Ceruloplasmin		27.7873	28.582	28.6874	28.7742	28.6977	0.449731	0.549138	0.675986	0.663333	0.794713	0.90005	0.986835	0.910341
Q9H444;P59074;Q96CF2	CHMP4B	Charged multivesicular body protein 4b		29.2271	28.8203	28.7023	28.9252	29.0397	0.665323	0.557385	0.376945	0.212012	-0.406801	-0.524796	-0.301921	-0.187407
Q9BWS9	CHID1	Chitinase domain-containing protein 1		30.0472	30.6246	30.5741	30.5039	30.4742	0.515299	0.46747	0.391066	0.366823	0.577379	0.526843	0.456637	0.426954
O00299	CLIC1	Chloride intracellular channel protein 1		31.5301	30.9768	31.0675	31.329	31.1316	0.359651	0.352296	0.140613	0.316105	-0.553251	-0.462596	-0.201083	-0.398464
Q9Y696;O15247;Q9NZA1;Q96NY7	CLIC4	Chloride intracellular channel protein 4		27.763	27.6245	27.7609	27.9121	27.8309	0.0911869	0.00136906	0.0805084	0.0411208	-0.138505	-0.00213941	0.149094	0.0678813
Q9Y259	CHKB	Choline/ethanolamine kinase	MitoQ/Fresh Glycerol/Fresh	28.3054	26.7954	NaN	NaN	27.1791	1.63248	2.19946	2.57092	1.00837	-2.67106	-2.96807	-3.20975	-1.69723
Q13185	CBX3	Chromobox protein homolog 3	BM/Fresh MitoQ/Fresh Glycerol/Fresh Mito-Gly/Fresh	28.2978	NaN	NaN	NaN	NaN	2.63481	2.63026	3.00386	2.25596	-2.20073	-3.03263	-2.37823	-2.96331
Q9Y6A4	CFAP20	Cilia- and flagella-associated protein 20		29.0921	29.5345	29.4483	29.186	29.3363	0.363321	0.288122	0.0706779	0.194492	0.442415	0.35617	0.093907	0.244201
Q96MT7	CFAP44	Cilia- and flagella-associated protein 44		26.9907	27.5927	27.3168	27.4754	27.4301	0.136212	0.216273	0.372146	0.397821	0.254113	0.326107	0.484659	0.439348
Q9UL16;REV__Q96L93	CFAP45	Cilia- and flagella-associated protein 45		31.532	31.9354	31.8145	31.7984	31.9311	1.19465	0.824574	0.611421	1.23225	0.403384	0.282457	0.266366	0.399039
Q8N1V2	CFAP52	Cilia- and flagella-associated protein 52		31.2962	32.1122	32.0974	31.9676	31.9788	1.781	2.68343	2.003	1.85109	0.815994	0.801164	0.671342	0.682583
Q96M91	CFAP53	Cilia- and flagella-associated protein 53		28.1851	28.7309	28.2523	28.6046	28.6306	0.460618	0.0440215	0.435683	0.419699	0.545782	0.0671889	0.419498	0.445492
Q96MR6	CFAP57	Cilia- and flagella-associated protein 57		29.6096	29.7309	30.1074	29.9813	29.8796	0.139265	1.82043	1.35542	0.906221	0.121286	0.497728	0.371619	0.269948
Q5T655;O95822	CFAP58	Cilia- and flagella-associated protein 58		29.165	29.9562	30.1815	30.0447	30.1766	1.46798	2.38558	2.46725	2.5956	0.791136	1.01645	0.879677	1.01153
Q5T0N1	CFAP70	Cilia- and flagella-associated protein 70		NaN	26.5201	26.9125	NaN	26.504	1.46206	1.03587	-4.34294e-08	1.44173	2.01877	1.35365	0	1.64357
O75390	CS	Citrate synthase, mitochondrial		31.2494	31.5461	31.7695	31.5766	31.3248	0.470819	0.811604	0.576004	0.104815	0.296694	0.520154	0.327262	0.075489
O14578	CIT	Citron Rho-interacting kinase	Glycerol/Fresh	32.9013	34.7969	33.5271	NaN	34.0755	0.619226	0.150427	2.20869	0.366231	1.89557	0.625832	-7.15976	1.17424
O60271;Q9UPT6	SPAG9	C-Jun-amino-terminal kinase-interacting protein 4		28.5282	26.4944	25.8192	27.0501	27.4288	0.682398	0.930236	0.637168	0.479047	-1.98253	-2.70903	-1.93778	-1.54856
Q00610	CLTC	Clathrin heavy chain 1		33.8719	33.624	33.6638	33.6503	33.6781	0.972053	0.641381	0.853405	0.677358	-0.24789	-0.208159	-0.221573	-0.19378
P09496	CLTA	Clathrin light chain A		30.6936	30.6414	30.5847	30.6905	30.3566	0.0252048	0.0514546	0.00144645	0.182427	-0.0522277	-0.108919	-0.0030899	-0.337045
P10909;CON__P17697	CLU	Clusterin;Clusterin beta chain;Clusterin alpha chain		36.1235	36.7329	36.7374	36.745	36.7435	0.61769	0.546328	0.648653	0.680937	0.609439	0.613864	0.621518	0.619979
Q99417	MYCBP	C-Myc-binding protein		30.9394	30.9327	30.6917	30.5994	30.662	0.00533888	0.170296	0.335741	0.233972	-0.00677299	-0.247696	-0.340009	-0.27742
Q14019	COTL1	Coactosin-like protein		27.4794	26.8695	27.5825	27.0589	27.1327	1.09986	0.695477	0.329102	0.837043	-1.62108	-1.31924	-0.420446	-1.35224
P53621	COPA	Coatomer subunit alpha;Xenin;Proxenin		28.9188	28.3948	28.3	28.5496	27.8628	0.395903	0.797874	0.327574	1.55397	-0.523982	-0.618847	-0.369245	-1.05602
P35606	COPB2	Coatomer subunit beta		29.6141	29.3224	29.2852	29.2748	29.206	0.36775	0.535498	0.527468	0.592437	-0.291688	-0.328887	-0.339342	-0.408138
P53618	COPB1	Coatomer subunit beta		29.0289	27.8569	27.6847	27.9502	27.9533	0.641475	0.906314	0.80291	1.25875	-1.17197	-1.34423	-1.07871	-1.07564
P48444	ARCN1	Coatomer subunit delta	BM/Fresh	28.1559	26.0343	27.1562	27.2078	27.423	2.2768	1.01077	1.50633	0.919637	-2.98278	-1.73377	-1.28916	-1.41716
O14579	COPE	Coatomer subunit epsilon		28.1085	28.2108	28.1475	28.13	27.8276	0.0662847	0.025154	0.0139077	0.278395	0.102243	0.0389341	0.0214297	-0.280955
Q9Y678	COPG1	Coatomer subunit gamma-1		28.6186	27.9448	28.25	28.4514	28.0748	0.579611	0.355235	0.143198	0.522626	-0.6738	-0.368532	-0.167151	-0.543785
P61923	COPZ1	Coatomer subunit zeta-1		27.6264	27.2818	27.1169	27.2182	26.8762	0.774446	0.665921	0.377411	0.783588	-1.25958	-1.1189	-0.408183	-0.750223
P23528	CFL1	Cofilin-1		32.3734	31.9576	31.9498	32.0631	31.9829	0.555169	0.764428	0.348769	0.372656	-0.415827	-0.423572	-0.310319	-0.390497
Q9Y281	CFL2	Cofilin-2		27.2682	NaN	NaN	NaN	NaN	0.955843	1.0874	1.42678	1.59253	-1.4534	-1.35896	-1.50678	-1.28804
Q8IYK2	CCDC105	Coiled-coil domain-containing protein 105		30.1895	30.0793	30.1742	29.8831	30.088	0.132313	0.0262264	0.470652	0.104344	-0.1102	-0.0153465	-0.306377	-0.101453
Q96M63	CCDC114	Coiled-coil domain-containing protein 114		NaN	26.6683	26.807	26.0565	NaN	0.661529	0.841133	0.885464	-4.34294e-08	0.829596	0.942839	0.817415	0
A5D8V7	CCDC151	Coiled-coil domain-containing protein 151		28.3869	28.7968	28.863	29.0705	28.8281	0.358403	0.416629	1.49283	0.657628	0.409951	0.476078	0.683646	0.441217
Q0VFZ6	CCDC173	Coiled-coil domain-containing protein 173		28.921	29.7208	29.7577	29.7358	29.812	1.47716	1.4644	1.07725	1.14209	0.79988	0.836697	0.81485	0.891047
Q2M243	CCDC27	Coiled-coil domain-containing protein 27		27.6344	27.9546	27.4615	27.7508	27.8244	0.684153	0.241978	0.121916	0.332507	-1.07417	-0.17292	0.116386	0.190028
Q9UFE4	CCDC39	Coiled-coil domain-containing protein 39		27.7763	28.6924	28.733	28.6131	28.7596	1.17724	1.0957	0.695259	1.23759	0.916086	0.956647	0.836708	0.983295
Q4G0X9;REV__A5YM72	CCDC40	Coiled-coil domain-containing protein 40		28.0208	28.1678	27.8972	28.0791	27.5731	0.271757	0.455062	0.0293734	1.13247	-0.434128	-0.980971	0.0583394	-2.12432
Q8NA47	CCDC63	Coiled-coil domain-containing protein 63		30.4077	30.1224	30.5602	30.5246	30.3401	0.16925	0.167886	0.158267	0.116951	-0.285224	0.152544	0.116979	-0.0675354
Q8IXS2	CCDC65	Coiled-coil domain-containing protein 65		NaN	27.0499	26.4397	NaN	26.5234	0.119526	0.186906	-4.34294e-08	0.0547058	-0.293325	0.186371	0	0.052632
Q96M83	CCDC7	Coiled-coil domain-containing protein 7		NaN	NaN	26.4919	NaN	NaN	-4.34294e-08	0.934702	-4.34294e-08	-4.34294e-08	0	1.40024	0	0
Q14011	CIRBP	Cold-inducible RNA-binding protein		26.3717	NaN	NaN	NaN	NaN	0.0840823	1.12813	0.475194	1.36212	0.15376	-0.790127	-0.558945	-1.05398
P39060	COL18A1	Collagen alpha-1(XVIII) chain;Endostatin		29.719	31.546	31.3418	31.3509	31.2425	1.4118	1.04498	1.10781	1.01	1.82705	1.6228	1.63189	1.52351
Q14055	COL9A2	Collagen alpha-2(IX) chain		NaN	26.6616	26.7175	26.7256	27.4101	0.688789	0.17136	0.651956	0.538401	1.04943	0.411563	1.00087	1.10823
P13942	COL11A2	Collagen alpha-2(XI) chain		NaN	NaN	NaN	29.1293	NaN	-4.34294e-08	-4.34294e-08	1.49634	-4.34294e-08	0	0	3.64573	0
Q9NZP8	C1RL	Complement C1r subcomponent-like protein	Glycerol/Fresh	NaN	28.5556	27.7047	27.9397	28.0005	0.727776	1.8555	2.34936	1.61921	1.437	2.35633	2.59134	2.11329
P01024;CON__Q2UVX4	C3	Complement C3;Complement C3 beta chain;C3-beta-c;Complement C3 alpha chain;C3a anaphylatoxin;Acylation stimulating protein;Complement C3b alpha chain;Complement C3c alpha chain fragment 1;Complement C3dg fragment;Complement C3g fragment;Complement C3d fragment;Complement C3f fragment;Complement C3c alpha chain fragment 2		28.0151	28.5701	28.6539	28.6376	28.7149	0.324702	0.387639	0.362434	0.418594	1.06503	1.1489	1.13257	1.20986
Q07021	C1QBP	Complement component 1 Q subcomponent-binding protein, mitochondrial		29.582	30.052	29.9615	29.9719	29.7553	0.537229	0.287577	0.426944	0.174542	0.470027	0.37951	0.389889	0.173271
P08174	CD55	Complement decay-accelerating factor		29.7199	30.0838	29.9718	30.0009	30.1024	1.12427	0.599608	0.633469	1.10679	0.363893	0.251901	0.281029	0.382565
Q13098	GPS1	COP9 signalosome complex subunit 1	MitoQ/Fresh	28.23	26.7164	26.8303	26.8172	27.0719	2.03185	2.71349	2.08458	1.67956	-1.57777	-1.5532	-1.41281	-1.49788
P61201	COPS2	COP9 signalosome complex subunit 2		27.0188	27.6386	26.8397	27.3568	26.785	0.360323	0.439356	0.328907	0.436114	-0.734294	-0.557201	-0.543829	-0.652838
Q9UNS2	COPS3	COP9 signalosome complex subunit 3		27.5672	27.7897	27.3805	26.9695	26.8844	0.641515	0.386861	0.832687	0.884833	-1.61181	-0.542347	-1.11472	-1.39387
Q9BT78	COPS4	COP9 signalosome complex subunit 4		29.5887	28.9501	29.0994	28.8597	28.7219	0.922509	0.596134	0.793206	1.15988	-0.638539	-0.489262	-0.729003	-0.866715
Q92905	COPS5	COP9 signalosome complex subunit 5		27.8833	27.2307	27.1483	27.4936	27.2771	0.795123	0.978039	0.777174	0.762643	-1.34025	-1.07872	-1.30304	-1.1494
Q7L5N1	COPS6	COP9 signalosome complex subunit 6		28.152	26.8672	27.3593	27.107	26.4932	1.14303	1.01355	1.03662	1.79695	-1.92204	-1.01325	-2.12881	-1.86105
O75131;Q96FN4;Q96A23;O95741;Q86YQ8;Q9HCH3;Q9UBL6	CPNE3	Copine-3		27.4581	27.1892	NaN	NaN	26.7108	0.602174	1.44968	0.627481	1.31063	-0.588321	-2.46431	-1.25678	-2.09458
O14618	CCS	Copper chaperone for superoxide dismutase		27.2165	NaN	NaN	NaN	26.8953	1.38266	1.52036	1.26209	0.855962	-1.88959	-1.57095	-1.45688	-1.17316
Q9NTM9	CUTC	Copper homeostasis protein cutC homolog		31.1179	31.4661	31.5559	31.713	31.7688	0.30328	0.426359	0.58605	0.686034	0.348151	0.437959	0.595059	0.650883
P31146;Q7L014	CORO1A	Coronin-1A		29.2624	NaN	NaN	NaN	NaN	0.818959	0.700528	0.589124	0.653404	-4.12603	-3.60596	-3.10013	-3.6353
Q9BR76;A9Z1Z3	CORO1B	Coronin-1B		30.1876	29.4347	29.332	29.5855	29.4142	0.921765	1.59504	1.05682	1.49617	-0.752879	-0.855597	-0.602062	-0.773318
P57737	CORO7	Coronin-7		26.7203	NaN	NaN	NaN	NaN	0.222697	0.48469	1.02495	0.164697	-0.535732	-1.01446	-2.11681	-0.404226
P12277;P06732	CKB	Creatine kinase B-type		33.7212	34.175	34.2346	34.305	34.0443	0.256867	0.314819	0.376959	0.189832	0.453766	0.513346	0.583795	0.323072
Q13617	CUL2	Cullin-2		27.5146	27.1834	NaN	27.256	26.7456	1.09215	2.39205	0.524504	1.48546	-2.09177	-1.61209	-0.665937	-1.86791
Q13618	CUL3	Cullin-3		31.4046	31.2741	31.2037	31.2584	31.2813	0.333655	0.447008	0.372513	0.320274	-0.130538	-0.200861	-0.146211	-0.12333
Q13619	CUL4A	Cullin-4A		NaN	NaN	NaN	26.3868	26.2928	-4.34294e-08	-4.34294e-08	0.0684936	0.507369	0	0	-0.152085	0.393315
Q86VP6;O75155	CAND1	Cullin-associated NEDD8-dissociated protein 1		32.9627	32.5933	32.6585	32.4694	32.5447	0.55712	0.439852	0.778483	0.600326	-0.369453	-0.304237	-0.493355	-0.418032
P35663	CYLC1	Cylicin-1		28.3069	28.5384	28.5862	28.8086	28.2289	0.35091	0.4236	1.04285	0.10748	0.231492	0.279311	0.501656	-0.0780602
Q14093	CYLC2	Cylicin-2		27.8216	29.2078	29.296	29.3281	29.299	1.32042	1.28482	1.36898	1.35219	2.13488	2.22308	2.2552	2.22618
P04080	CSTB	Cystatin-B		30.9496	30.4375	30.4889	30.2362	30.306	0.685966	0.77254	1.0289	1.16088	-0.512047	-0.460708	-0.713425	-0.643611
P01034	CST3	Cystatin-C		32.0582	33.4348	33.3609	33.227	33.2795	0.535377	0.560949	0.478962	0.528625	1.3766	1.30267	1.16883	1.22128
Q15828	CST6	Cystatin-M		28.117	28.2051	28.1906	NaN	28.7115	0.32608	0.365374	0.911424	0.157351	0.788324	-1.05486	-1.64023	0.477115
P01036	CST4	Cystatin-S		32.5442	33.1648	33.1193	33.0622	32.9171	0.393781	0.334009	0.354758	0.207915	0.620672	0.575085	0.517985	0.372978
Q9UHD1	CHORDC1	Cysteine and histidine-rich domain-containing protein 1		28.1952	27.4185	26.854	26.8238	27.3231	0.341753	0.787751	0.817183	0.92607	-0.776646	-1.34119	-1.37135	-1.75319
Q9Y4P1	ATG4B	Cysteine protease ATG4B		26.9099	NaN	NaN	NaN	NaN	0.617056	1.80398	1.80926	1.115	-0.696075	-1.40972	-1.44046	-0.80241
P50238	CRIP1	Cysteine-rich protein 1		28.2381	28.7181	27.7094	28.1992	28.0831	0.00275088	0.321526	0.780068	0.364738	-0.0108178	0.697692	1.51426	0.838531
P52943	CRIP2	Cysteine-rich protein 2	BM/Fresh Glycerol/Fresh	NaN	27.3755	26.956	27.0584	26.8505	2.22459	0.34982	2.03607	1.76127	2.15575	0.829863	1.83866	1.63072
P54107	CRISP1	Cysteine-rich secretory protein 1		32.838	34.4097	34.3829	34.3232	34.4596	1.17005	1.18066	1.0606	1.26386	1.57169	1.54489	1.48514	1.62152
P16562	CRISP2	Cysteine-rich secretory protein 2		32.9768	32.6109	32.6146	32.5345	32.6859	0.628911	0.582969	0.690807	0.424996	-0.365967	-0.362282	-0.442287	-0.290919
P54108	CRISP3	Cysteine-rich secretory protein 3		29.6701	32.025	32.0873	32.3698	32.3239	1.14857	1.224	1.2917	1.28513	2.35496	2.41726	2.69975	2.65381
Q9H0B8;O43692	CRISPLD2	Cysteine-rich secretory protein LCCL domain-containing 2		29.4056	29.6207	29.942	29.9774	29.9235	0.47952	0.566353	0.59021	0.577898	1.8735	2.19481	2.23019	2.17632
P49589	CARS	Cysteine--tRNA ligase, cytoplasmic		30.1154	27.8987	28.1032	28.0967	27.745	1.24345	1.4416	1.22305	1.53531	-2.21674	-2.43507	-2.01874	-2.37041
P00167	CYB5A	Cytochrome b5		28.2513	28.1255	27.9953	27.7245	27.9468	0.0730304	0.375775	0.737915	0.272186	-0.125842	-0.25606	-0.526793	-0.304474
Q6P9G0	CYB5D1	Cytochrome b5 domain-containing protein 1		27.0313	26.6652	27.179	26.8937	27.0451	0.0927164	0.0231662	0.270206	0.371525	0.144961	-0.0620639	0.373466	0.524886
P31930	UQCRC1	Cytochrome b-c1 complex subunit 1, mitochondrial		31.9606	31.8723	32.0547	32.0139	31.8014	0.0758155	0.0742958	0.0448864	0.130524	-0.0883643	0.0941181	0.0532894	-0.159205
P22695	UQCRC2	Cytochrome b-c1 complex subunit 2, mitochondrial		31.4271	31.124	31.2167	31.263	31.0958	0.276732	0.187689	0.163449	0.439442	-0.303085	-0.210395	-0.164058	-0.331305
P07919;A0A096LP55	UQCRH	Cytochrome b-c1 complex subunit 6, mitochondrial		29.9997	29.6449	30.1097	29.8334	29.3891	0.138492	0.0478673	0.0846599	0.515181	-0.354839	0.10998	-0.166343	-0.610556
P14927	UQCRB	Cytochrome b-c1 complex subunit 7		30.9533	31.1003	31.0315	31.2759	31.352	0.0985604	0.0504748	0.226665	0.318788	0.147009	0.0782382	0.322653	0.398657
P47985;P0C7P4	UQCRFS1;UQCRFS1P1	Cytochrome b-c1 complex subunit Rieske, mitochondrial;Cytochrome b-c1 complex subunit 11;Putative cytochrome b-c1 complex subunit Rieske-like protein 1		29.4886	29.6743	29.5729	29.2829	29.0656	0.258418	0.0861885	0.308315	1.47506	0.185729	0.0843595	-0.205666	-0.422937
P99999;CON__P62894	CYCS	Cytochrome c		32.0482	32.6569	32.4495	32.743	32.5018	1.05922	0.383633	1.24998	0.38018	0.608701	0.401318	0.69478	0.453601
P00403	MT-CO2	Cytochrome c oxidase subunit 2		27.8043	28.8199	27.2269	27.5863	26.8405	0.309006	0.477443	0.285655	0.455072	-0.798876	-1.349	-0.63943	-0.963779
P13073	COX4I1	Cytochrome c oxidase subunit 4 isoform 1, mitochondrial		29.9935	29.4181	29.4141	29.7789	29.633	0.307427	0.311256	0.100735	0.18147	-0.57546	-0.579401	-0.214656	-0.360508
P20674	COX5A	Cytochrome c oxidase subunit 5A, mitochondrial		31.54	32.1992	32.2649	32.2849	32.0002	1.43113	0.997542	1.45316	1.01555	0.659173	0.724932	0.744929	0.460143
P10606	COX5B	Cytochrome c oxidase subunit 5B, mitochondrial		30.3572	30.6075	30.9536	30.9098	30.4581	0.216854	0.505825	0.548539	0.0772793	0.250281	0.596345	0.552592	0.100843
P12074	COX6A1	Cytochrome c oxidase subunit 6A1, mitochondrial		29.7098	29.8682	29.9605	29.5805	29.2095	0.327606	0.202888	0.0842605	0.456625	-1.02079	0.250757	-0.129241	-0.500285
P14854	COX6B1	Cytochrome c oxidase subunit 6B1		30.7926	30.7209	30.8735	30.7971	30.8077	0.08728	0.106249	0.00558874	0.02561	-0.0717538	0.0808379	0.00449371	0.0150903	sperm motility
P09669	COX6C	Cytochrome c oxidase subunit 6C	Glycerol/Fresh Mito-Gly/Fresh	27.2338	NaN	NaN	NaN	NaN	2.40787	0.699301	2.1462	3.58501	-1.09498	-0.907986	-1.94977	-2.27531
P14406	COX7A2	Cytochrome c oxidase subunit 7A2, mitochondrial		29.8574	29.2833	29.7291	29.5876	29.5283	0.421539	0.456891	0.341744	0.86129	-0.574069	-1.3991	-0.26981	-0.329111
Q8TF08	COX7B2	Cytochrome c oxidase subunit 7B2, mitochondrial		29.0718	29.3812	28.9192	29.044	NaN	1.06785	0.842787	0.895328	0.397574	2.40004	1.938	2.06282	-1.06281
P08574	CYC1	Cytochrome c1, heme protein, mitochondrial		28.3732	27.4587	27.3105	27.8915	NaN	0.913372	0.971426	0.792255	1.17614	-1.93905	-2.13849	-2.09588	-2.34091
Q8IUI8	CRLF3	Cytokine receptor-like factor 3	Glycerol/Fresh	27.7159	NaN	NaN	NaN	NaN	1.27677	2.16538	2.26336	1.72921	-1.80558	-2.26428	-2.33112	-2.53799
P21399;O00408	ACO1	Cytoplasmic aconitate hydratase		29.1155	28.2965	28.4002	28.5934	28.3636	1.68434	1.44845	1.2391	1.71968	-0.818936	-0.7153	-0.522057	-0.751905
Q14204	DYNC1H1	Cytoplasmic dynein 1 heavy chain 1	BM/Fresh MitoQ/Fresh Mito-Gly/Fresh	32.1437	30.6174	30.5463	30.8897	30.5229	2.57518	3.02909	1.78055	2.72904	-1.52634	-1.5974	-1.25401	-1.62083
Q13409	DYNC1I2	Cytoplasmic dynein 1 intermediate chain 2		28.9967	26.9038	27.4562	26.787	27.0513	1.204	1.28185	1.3535	0.861173	-2.09297	-2.32465	-2.20973	-1.9454
Q9Y6G9	DYNC1LI1	Cytoplasmic dynein 1 light intermediate chain 1	Glycerol/Fresh Mito-Gly/Fresh	28.2807	27.4987	27.7803	NaN	NaN	1.28389	0.665455	2.36588	2.39896	-1.54173	-1.19526	-2.83762	-2.63691
Q8NCM8	DYNC2H1	Cytoplasmic dynein 2 heavy chain 1		26.0226	NaN	NaN	NaN	NaN	0.371022	0.596806	0.416731	0.200507	-0.318519	-0.448874	-0.570293	-0.275489
P28838	LAP3	Cytosol aminopeptidase		32.2877	31.9269	31.9232	31.8374	31.9057	0.418793	0.391557	0.510349	0.434145	-0.360747	-0.364417	-0.450227	-0.381914
Q96P26;Q9BXI3	NT5C1B	Cytosolic 5-nucleotidase 1B		30.2135	30.3582	30.3986	30.2218	30.258	0.244945	0.303627	0.0191322	0.0559436	0.144658	0.185141	0.00830587	0.0445105
O00154;Q6ZUV0	ACOT7	Cytosolic acyl coenzyme A thioester hydrolase		28.049	27.2416	27.037	27.2954	27.3101	1.43741	1.85228	1.70909	1.63354	-0.807404	-1.69007	-0.753599	-0.738869
P53384	NUBP1	Cytosolic Fe-S cluster assembly factor NUBP1		27.4867	27.2807	27.2152	27.3487	26.86	0.905228	0.272624	0.509264	1.28004	-0.918701	-0.271488	-0.866098	-0.973241
Q9Y5Y2	NUBP2	Cytosolic Fe-S cluster assembly factor NUBP2		26.9032	26.4784	26.4419	26.6155	NaN	0.43547	1.5888	1.17168	1.83401	-0.335679	-0.519115	-1.25309	-1.87451
Q96KP4	CNDP2	Cytosolic non-specific dipeptidase		31.9059	32.1944	32.1191	32.242	32.1631	0.206202	0.143668	0.241227	0.188877	0.288489	0.213206	0.336044	0.257168
P49902	NT5C2	Cytosolic purine 5-nucleotidase		26.9189	27.0498	27.2801	27.3706	26.913	0.0452703	0.0779898	0.338247	0.238873	-0.0617733	0.114164	0.45167	-0.316838
O43175	PHGDH	D-3-phosphoglycerate dehydrogenase		31.8338	31.2215	31.1303	31.3267	31.1498	0.62507	0.873927	1.01089	0.952279	-0.612319	-0.703478	-0.50711	-0.683971
Q96EP5	DAZAP1	DAZ-associated protein 1		31.6973	30.6865	30.6813	30.5108	30.3837	0.710867	0.887009	0.960569	1.14192	-1.0108	-1.016	-1.18656	-1.31363
Q8NEU8	APPL2	DCC-interacting protein 13-beta		26.6138	26.7598	26.5891	NaN	26.3793	0.583492	0.306871	0.949096	0.269842	-0.796331	-0.435667	-0.699191	-0.234537
Q96GG9;Q6PH85	DCUN1D1	DCN1-like protein 1		28.0007	27.6834	27.7254	27.5391	27.9432	0.351322	0.234132	0.547256	0.0458632	-0.317285	-0.27533	-0.461639	-0.0575562
P61962	DCAF7	DDB1- and CUL4-associated factor 7		27.6341	27.6075	27.922	27.9252	27.99	0.0519254	0.781395	0.51774	0.407357	-0.0265948	0.28789	0.291038	0.355899
P30046;A6NHG4	DDT;DDTL	D-dopachrome decarboxylase;D-dopachrome decarboxylase-like protein		30.081	29.9623	29.8846	29.6579	29.8425	0.0949266	0.199617	0.336266	0.260494	-0.118713	-0.196433	-0.423072	-0.238524
Q6UWP2	DHRS11	Dehydrogenase/reductase SDR family member 11		28.9868	27.2694	27.1479	26.8685	27.4379	1.47078	1.58441	1.67897	1.39056	-2.08359	-3.60374	-2.11828	-1.54891
Q9Y394	DHRS7	Dehydrogenase/reductase SDR family member 7		27.2822	26.6983	NaN	NaN	26.5207	0.695909	1.24948	1.1781	0.863968	-0.828847	-1.4627	-1.62656	-1.21015
Q13011	ECH1	Delta(3,5)-Delta(2,4)-dienoyl-CoA isomerase, mitochondrial		30.4774	30.1853	30.3082	30.1957	30.3932	0.774808	0.184199	0.651422	0.214516	-0.292173	-0.169261	-0.281761	-0.0842876
P30038	ALDH4A1	Delta-1-pyrroline-5-carboxylate dehydrogenase, mitochondrial		26.71	27.248	26.9775	26.6846	NaN	0.122104	0.0472679	0.68037	0.135996	0.192201	-0.0848001	0.498638	0.252298
P13716	ALAD	Delta-aminolevulinic acid dehydratase		28.2953	27.594	27.567	27.8643	27.583	0.491322	0.527312	0.278869	0.595581	-0.701358	-0.728321	-0.430979	-0.71231
Q16854	DGUOK	Deoxyguanosine kinase, mitochondrial		29.9673	30.2637	30.0191	30.5911	30.2723	0.3407	0.0496465	0.904028	0.286233	0.296398	0.0517343	0.623762	0.305023
O00115	DNASE2	Deoxyribonuclease-2-alpha	BM/Fresh	NaN	28.1033	NaN	NaN	NaN	2.84916	-4.34294e-08	-4.34294e-08	-4.34294e-08	2.93825	0	0	0
P33316	DUT	Deoxyuridine 5-triphosphate nucleotidohydrolase, mitochondrial		28.2705	28.303	28.4375	28.2561	28.3778	0.0449703	0.29187	0.0170111	0.127533	0.03254	0.166967	-0.0144374	0.107335
P81605	DCD	Dermcidin;Survival-promoting peptide;DCD-1		28.8469	28.6278	28.6323	29.4108	29.3699	0.118104	0.497298	0.438634	0.773851	-0.219078	-1.47114	0.563868	0.522987
P60981	DSTN	Destrin		30.1123	29.3726	29.7284	29.7532	29.88	0.78348	0.543553	0.366043	0.235229	-0.739733	-0.383904	-0.359101	-0.232273
Q9NR28	DIABLO	Diablo homolog, mitochondrial		30.0799	29.7761	30.026	29.9777	30.008	0.252841	0.0418733	0.0828089	0.0536018	-0.303772	-0.0538807	-0.10221	-0.0719357
Q9UK85	DKKL1	Dickkopf-like protein 1		29.9982	28.9467	29.3369	29.3524	29.2565	1.14121	0.6428	0.908867	1.56048	-1.05143	-0.661235	-0.645761	-0.741705
P09622	DLD	Dihydrolipoyl dehydrogenase, mitochondrial		32.6182	32.2974	32.2042	32.3517	32.3991	1.01155	1.00208	0.790639	0.409375	-0.320811	-0.413947	-0.266474	-0.219111
P10515	DLAT	Dihydrolipoyllysine-residue acetyltransferase component of pyruvate dehydrogenase complex, mitochondrial		31.2521	30.8428	31.1327	30.9526	30.9111	1.04023	0.189509	0.530801	0.574412	-0.409336	-0.119425	-0.29956	-0.341064
P36957	DLST	Dihydrolipoyllysine-residue succinyltransferase component of 2-oxoglutarate dehydrogenase complex, mitochondrial		28.6272	26.7699	27.1334	27.0231	26.5888	1.00883	0.753425	1.09357	0.810738	-2.49489	-2.22446	-2.98212	-2.03843
P09417	QDPR	Dihydropteridine reductase		28.2206	28.3358	27.9001	28.2525	28.5717	0.834801	0.77104	0.0457939	0.695603	-1.50771	-0.32048	0.031929	0.351138
Q01459	CTBS	Di-N-acetylchitobiase		27.7654	28.5425	28.4002	28.2751	28.5567	0.86789	0.789219	0.685117	0.874919	1.57917	1.43684	1.31177	1.59333
Q9H4B8	DPEP3	Dipeptidase 3		30.2584	30.0156	29.8018	29.7105	29.6901	0.148441	0.300339	0.379692	0.41845	-0.242753	-0.456625	-0.5479	-0.568329
P53634	CTSC	Dipeptidyl peptidase 1;Dipeptidyl peptidase 1 exclusion domain chain;Dipeptidyl peptidase 1 heavy chain;Dipeptidyl peptidase 1 light chain	BM/Fresh MitoQ/Fresh Mito-Gly/Fresh	NaN	27.5891	27.3005	27.4867	27.4647	2.23604	2.44238	1.72983	2.73778	2.31856	2.02995	1.81626	2.18664
Q9UHL4	DPP7	Dipeptidyl peptidase 2		30.2947	30.3655	30.3602	30.1447	30.375	0.150789	0.165287	0.396172	0.196191	0.07079	0.0654812	-0.15001	0.0802911
Q9NY33	DPP3	Dipeptidyl peptidase 3		28.9379	28.4876	28.2904	28.4861	28.3025	0.888268	1.01273	0.826563	1.08076	-0.450281	-0.647511	-0.451799	-0.635426
P27487	DPP4	Dipeptidyl peptidase 4;Dipeptidyl peptidase 4 membrane form;Dipeptidyl peptidase 4 soluble form		31.4583	31.5658	31.6373	31.7194	31.6908	0.0744361	0.130191	0.197845	0.145905	0.107557	0.179077	0.261155	0.232502
P53602	MVD	Diphosphomevalonate decarboxylase		28.2106	27.4963	27.7577	27.6677	27.8089	1.50295	1.14727	1.04473	0.774751	-0.714309	-0.452902	-0.542969	-0.401704
O14672	ADAM10	Disintegrin and metalloproteinase domain-containing protein 10		28.854	29.4949	29.5446	29.4207	29.4395	0.710569	0.527013	0.703194	0.781578	0.640891	0.690593	0.566746	0.58552
Q8TC27	ADAM32	Disintegrin and metalloproteinase domain-containing protein 32		29.9447	30.7717	30.7141	30.5182	30.8721	0.592815	0.553583	0.388442	0.737733	0.82695	0.769353	0.573444	0.927413
Q9H2U9	ADAM7	Disintegrin and metalloproteinase domain-containing protein 7		26.3519	27.0197	27.0997	27.1677	27.4162	1.21618	1.3833	0.300862	0.725349	1.24831	1.3283	0.649167	1.11783
Q13443	ADAM9	Disintegrin and metalloproteinase domain-containing protein 9		NaN	26.5363	26.6142	26.3005	NaN	0.72403	0.885983	0.504199	-4.34294e-08	0.730342	0.808191	0.494539	0
Q16531	DDB1	DNA damage-binding protein 1		30.8703	30.534	30.3058	30.478	30.4847	0.980295	1.50516	0.90372	0.763642	-0.336308	-0.564435	-0.39228	-0.385565
O00273	DFFA	DNA fragmentation factor subunit alpha	Glycerol/Fresh	26.7191	26.8919	NaN	NaN	NaN	0.203666	2.30658	3.69426	1.48993	-0.125903	-1.31839	-1.65035	-0.962416
P31689	DNAJA1	DnaJ homolog subfamily A member 1	BM/Fresh	28.672	NaN	27.8234	28.0153	27.5894	4.30131	1.48184	0.712445	1.63858	-3.14514	-2.20394	-1.77949	-2.39622
O60884	DNAJA2	DnaJ homolog subfamily A member 2		30.8429	30.5148	30.6182	30.6249	30.5996	0.355712	0.202502	0.216698	0.227499	-0.328152	-0.224736	-0.218003	-0.243303
Q8WW22	DNAJA4	DnaJ homolog subfamily A member 4		31.2292	31.1206	30.9808	30.7801	30.776	0.126449	0.37043	0.713328	0.657012	-0.108655	-0.248414	-0.449158	-0.453281
P25685;Q9UDY4	DNAJB1	DnaJ homolog subfamily B member 1		31.1749	30.9307	30.9796	31.0835	31.0982	0.260897	0.179395	0.0922952	0.0796441	-0.244179	-0.1953	-0.0914421	-0.0766659
Q9UBS4	DNAJB11	DnaJ homolog subfamily B member 11		30.9099	29.8667	29.963	29.8991	30.2169	0.924407	0.806181	0.832182	0.513131	-1.04325	-0.946921	-1.01086	-0.69304
P59910	DNAJB13	DnaJ homolog subfamily B member 13		29.6864	30.0393	30.0981	30.0814	29.9987	0.476699	0.911906	0.893188	1.00852	0.35294	0.411736	0.395063	0.31234
O75190;Q8WWF6;Q7Z6W7	DNAJB6	DnaJ homolog subfamily B member 6		30.0978	30.8459	30.5496	30.8411	30.6615	0.683677	0.391094	0.873793	0.505878	0.748055	0.451813	0.743284	0.563688
Q8NHS0	DNAJB8	DnaJ homolog subfamily B member 8		31.7304	31.9127	32.0296	31.9973	32.0414	0.236806	0.397597	0.363769	0.46663	0.182342	0.299258	0.266935	0.311006
Q9UBS3	DNAJB9	DnaJ homolog subfamily B member 9		29.408	30.0919	30.0234	30.1123	29.9042	0.865069	0.6003	0.830693	0.59325	0.683894	0.615339	0.704301	0.496163
Q13217	DNAJC3	DnaJ homolog subfamily C member 3		30.2208	30.736	30.493	30.6195	30.5934	1.44628	1.55109	1.82039	1.88988	0.515224	0.272193	0.398751	0.372627
Q9H3Z4	DNAJC5	DnaJ homolog subfamily C member 5		27.6309	26.9464	27.358	27.4094	27.3553	0.92312	0.360688	0.37312	0.799909	-1.29017	-0.556913	-0.783156	-1.55407
P39656	DDOST	Dolichyl-diphosphooligosaccharide--protein glycosyltransferase 48 kDa subunit	BM/Fresh	28.9728	NaN	26.9529	NaN	27.4831	2.13862	1.5501	1.62389	1.02516	-3.64793	-2.47792	-2.68483	-2.15028
P04843	RPN1	Dolichyl-diphosphooligosaccharide--protein glycosyltransferase subunit 1		30.9774	29.9157	29.5146	29.4901	29.1992	0.866055	1.12941	0.982806	1.16159	-1.06176	-1.46285	-1.48734	-1.77828
P04844	RPN2	Dolichyl-diphosphooligosaccharide--protein glycosyltransferase subunit 2		29.6702	28.1945	28.1669	27.8993	27.7995	1.36095	1.01254	1.28235	1.09947	-1.57347	-1.50331	-1.77088	-1.87073
A8MYV0	DCDC2C	Doublecortin domain-containing protein 2C		27.498	27.7842	27.726	27.8537	27.3235	0.249421	0.156253	0.309422	0.115964	0.286259	0.228012	0.35577	-0.174501
Q8WWB3	DYDC1	DPY30 domain-containing protein 1		28.2274	28.6575	28.4765	28.5871	28.5831	0.406738	0.216306	0.234316	0.22644	0.430098	0.249177	0.359709	0.3557
Q9UJU6	DBNL	Drebrin-like protein		28.2849	26.8929	27.4224	27.0538	27.3379	1.19996	1.30917	1.2113	0.888728	-1.39206	-2.32417	-1.23116	-0.947081
P36507	MAP2K2	Dual specificity mitogen-activated protein kinase kinase 2		29.0058	28.1794	28.4543	28.2162	28.4948	1.30246	1.17997	1.34982	1.17549	-2.56214	-2.02569	-2.25559	-2.15995
Q14203	DCTN1	Dynactin subunit 1		31.8863	31.46	31.5711	31.3765	31.5473	1.46085	1.16713	1.63889	1.05626	-0.426341	-0.315182	-0.509797	-0.339062
Q13561	DCTN2	Dynactin subunit 2		31.5292	31.253	31.1838	31.0626	31.1804	0.280141	0.301495	0.537232	0.326861	-0.276208	-0.345409	-0.466697	-0.34886
O75935	DCTN3	Dynactin subunit 3		28.7136	27.4622	27.9915	27.6779	28.0061	1.02549	0.672353	1.3312	0.557122	-1.25136	-1.84054	-2.43857	-0.707462
Q9UJW0	DCTN4	Dynactin subunit 4		28.059	27.6554	27.5881	27.1875	27.4302	0.89699	0.876861	1.63457	0.751591	-0.403615	-0.470926	-0.871502	-1.50282
O00429	DNM1L	Dynamin-1-like protein		27.3365	NaN	NaN	26.9514	26.4143	1.18616	1.45122	0.468242	0.585036	-1.87606	-2.52188	-0.919072	-0.952548
P50570	DNM2	Dynamin-2		27.7698	26.8502	26.9279	26.9475	26.8713	1.05286	1.21929	1.28612	1.31855	-0.919532	-0.841848	-0.82226	-1.21402
Q6ZR08	DNAH12	Dynein heavy chain 12, axonemal		31.377	31.5772	31.311	31.0891	31.3671	0.366749	0.0851667	0.497609	0.425249	-1.67221	-0.0660013	-2.01246	-2.11155
Q9UFH2	DNAH17	Dynein heavy chain 17, axonemal		28.819	28.9195	28.9995	28.2864	28.7207	0.0370091	0.0708754	0.166518	0.0539393	0.100456	0.180444	-0.5326	-0.0982831
Q9P225;Q96DT5	DNAH2	Dynein heavy chain 2, axonemal	BM/Fresh MitoQ/Fresh Glycerol/Fresh Mito-Gly/Fresh	32.9942	NaN	NaN	NaN	NaN	6.03505	3.28024	3.50508	3.96162	-7.46794	-7.15552	-7.33895	-7.21411
Q8WXX0	DNAH7	Dynein heavy chain 7, axonemal		28.7987	29.1766	28.9376	28.873	29.1205	0.38543	0.1082	0.0714746	0.374547	0.377902	0.138981	0.0743923	0.321822
Q96JB1;Q8TE73	DNAH8	Dynein heavy chain 8, axonemal		28.0933	28.5246	28.8614	28.0461	28.1716	0.147466	0.323054	0.0181167	0.0221054	0.431294	0.768075	-0.0472018	0.0782903
Q9UI46	DNAI1	Dynein intermediate chain 1, axonemal		29.6637	30.2647	30.3298	30.3438	30.1948	0.689665	0.717332	1.03773	0.693107	0.600993	0.666026	0.680031	0.531053
Q9GZS0	DNAI2	Dynein intermediate chain 2, axonemal		29.7621	29.8844	30.2097	30.0511	30.1903	0.193125	0.906089	0.692323	0.926405	0.122241	0.447596	0.288951	0.428147
Q4LDG9	DNAL1	Dynein light chain 1, axonemal		27.64	NaN	27.9843	27.2668	27.7048	0.860685	0.201365	0.517537	0.265215	-1.78953	-0.625863	-1.30816	-0.598531
P63167	DYNLL1	Dynein light chain 1, cytoplasmic		31.8043	32.3005	32.371	32.332	32.1047	0.441746	0.461378	0.456939	0.25193	0.496222	0.566741	0.527739	0.300456
Q96FJ2	DYNLL2	Dynein light chain 2, cytoplasmic		33.3984	34.0065	33.7	33.9861	33.9818	0.820211	0.331813	0.853781	0.807989	0.608114	0.301665	0.587791	0.583471
Q8TF09	DYNLRB2	Dynein light chain roadblock-type 2		29.8433	30.2304	30.4194	30.273	30.3047	0.821467	0.990761	0.737057	0.873454	0.387123	0.576043	0.429674	0.461379
P63172	DYNLT1	Dynein light chain Tctex-type 1		28.257	28.2735	28.3659	28.5986	28.7473	0.014529	0.107576	0.359095	0.732064	0.016421	0.108881	0.341554	0.490269
O75923	DYSF	Dysferlin		27.7335	28.5473	28.9907	28.8094	28.6709	0.700357	2.65652	1.99352	1.0272	0.813821	1.25727	1.07594	0.937484
Q8IZA0	KIAA0319L	Dyslexia-associated protein KIAA0319-like protein		27.3126	27.7154	27.1982	27.5897	28.1743	0.347914	0.678035	0.427709	0.0847679	0.966504	1.27185	1.02868	0.302734
Q14118	DAG1	Dystroglycan;Alpha-dystroglycan;Beta-dystroglycan		28.2513	28.45	28.5851	28.2683	28.792	0.468008	0.526615	0.412816	0.684329	1.13853	1.2736	0.956865	1.48058
Q9Y4X5	ARIH1	E3 ubiquitin-protein ligase ARIH1	BM/Fresh MitoQ/Fresh Glycerol/Fresh	27.9436	NaN	NaN	NaN	NaN	2.23711	2.7108	2.70095	1.43332	-2.29648	-2.9858	-1.95165	-1.55735
Q7Z6Z7	HUWE1	E3 ubiquitin-protein ligase HUWE1	MitoQ/Fresh	28.4689	27.3392	26.0913	26.789	27.8569	1.45018	2.25966	1.47302	1.10868	-2.08759	-2.55179	-2.13716	-1.98952
P62877	RBX1	E3 ubiquitin-protein ligase RBX1;E3 ubiquitin-protein ligase RBX1, N-terminally processed		27.9341	27.2812	NaN	NaN	NaN	0.762264	1.53853	1.30277	0.988327	-1.16934	-1.72212	-1.49997	-1.0595
Q9NQ86	TRIM36	E3 ubiquitin-protein ligase TRIM36		28.0531	NaN	26.1161	26.5584	NaN	1.2602	1.15093	0.724397	1.33726	-2.42158	-2.30177	-1.49466	-2.78867
Q5T4S7	UBR4	E3 ubiquitin-protein ligase UBR4		29.3747	26.8929	27.4148	26.2465	27.672	1.0067	1.27671	1.37402	1.14124	-2.77849	-1.95983	-3.12819	-1.70271
O95834;Q6ZMW3;Q05BV3	EML2	Echinoderm microtubule-associated protein-like 2		27.963	26.9775	NaN	27.4168	26.6565	0.944439	0.925728	0.540307	0.841406	-1.8042	-1.62929	-1.36299	-1.47365
Q9HC35	EML4	Echinoderm microtubule-associated protein-like 4		27.3594	26.5932	27.1605	26.7395	26.8235	0.694436	0.402195	0.397037	0.333636	-1.17249	-0.915377	-0.619839	-0.535898
Q13508	ART3	Ecto-ADP-ribosyltransferase 3		28.8439	29.3721	29.0492	29.1956	29.4398	0.258623	0.0890121	0.161921	0.282495	0.528182	0.205247	0.351629	0.595853
Q9HAE3	EFCAB1	EF-hand calcium-binding domain-containing protein 1		27.274	27.874	28.1954	27.6775	27.5146	0.572431	0.896366	0.324587	0.180974	0.600053	0.921374	0.403533	0.240669
O75071	EFCAB14	EF-hand calcium-binding domain-containing protein 14		26.7018	27.5137	27.1459	27.4438	27.0819	0.0645163	0.414219	0.018817	0.101093	0.141429	0.444065	0.0432339	-0.205692
Q5VUJ9	EFCAB2	EF-hand calcium-binding domain-containing protein 2		25.6728	26.2446	26.4638	26.3402	NaN	0.847907	1.38851	1.13891	0.144438	0.588937	0.908699	0.785185	-0.190662
A4FU69	EFCAB5	EF-hand calcium-binding domain-containing protein 5		27.4466	26.9693	26.5637	26.6129	26.448	0.384451	0.290718	0.214748	0.00514541	0.769568	0.611143	0.456055	-0.0134691
Q5THR3	EFCAB6	EF-hand calcium-binding domain-containing protein 6		29.2019	29.8498	29.7879	29.5889	29.871	0.722341	0.633374	0.391147	0.678149	0.647889	0.585914	0.386923	0.669092
Q8N7U6	EFHB	EF-hand domain-containing family member B		26.761	27.24	27.5484	27.5513	26.8903	0.254579	0.287811	0.00526982	0.129336	0.20381	-0.553519	-0.0134748	0.129316
Q5JST6	EFHC2	EF-hand domain-containing family member C2		29.5707	29.8151	29.9401	29.9169	29.8606	0.282745	0.595243	0.79203	0.639812	0.244393	0.36935	0.34612	0.289829
Q5JVL4	EFHC1	EF-hand domain-containing protein 1		31.0532	31.462	31.4921	31.3695	31.5987	1.0406	1.26896	1.16845	1.4524	0.408799	0.438912	0.31638	0.54553
Q96C19;Q9BUP0	EFHD2	EF-hand domain-containing protein D2		27.5375	NaN	NaN	NaN	NaN	1.23189	1.31989	0.679785	1.22795	-1.60881	-1.92974	-0.693738	-1.31953
O95967	EFEMP2	EGF-containing fibulin-like extracellular matrix protein 2	Glycerol/Fresh	NaN	27.1925	27.1365	27.3944	27.2481	1.58586	0.665906	1.96507	1.20089	1.74323	1.16994	1.94517	1.38885
Q9H4M9;Q9NZN3;Q9NZN4	EHD1	EH domain-containing protein 1	BM/Fresh MitoQ/Fresh Glycerol/Fresh	29.1644	27.3114	NaN	27.5894	NaN	2.03623	3.35277	1.82871	1.58587	-3.11104	-2.67819	-2.957	-3.6859
P13804	ETFA	Electron transfer flavoprotein subunit alpha, mitochondrial		30.8143	30.7803	30.7419	30.6055	30.7053	0.0486603	0.0739292	0.218912	0.121407	-0.0340462	-0.0724614	-0.208843	-0.109047
P38117	ETFB	Electron transfer flavoprotein subunit beta		29.0247	29.5757	29.3714	29.6391	29.7207	0.697924	0.364206	0.779653	0.874834	0.551016	0.346632	0.614408	0.695943
P68104;Q5VTE0	EEF1A1;EEF1A1P5	Elongation factor 1-alpha 1;Putative elongation factor 1-alpha-like 3		35.251	34.5254	34.8446	34.7213	34.6693	1.32018	0.701996	0.952337	0.75951	-0.725581	-0.406418	-0.529737	-0.581659
Q05639	EEF1A2	Elongation factor 1-alpha 2		27.1622	27.1761	26.7122	27.6193	27.8155	0.0861052	0.268341	0.465549	0.402989	-0.16063	-0.450092	-1.00752	-1.05471
P24534	EEF1B2	Elongation factor 1-beta		30.5877	30.5281	30.3803	30.3889	30.253	0.0427879	0.151673	0.115355	0.219714	-0.0595913	-0.207408	-0.198822	-0.334712
P29692	EEF1D	Elongation factor 1-delta		32.6306	32.2333	32.0776	32.1504	32.0424	0.394692	0.523823	0.436994	0.527706	-0.39735	-0.552997	-0.480254	-0.588207
P26641	EEF1G	Elongation factor 1-gamma		34.0267	33.6539	33.466	33.5885	33.7363	0.406189	0.563014	0.451181	0.291735	-0.372767	-0.56067	-0.438208	-0.290441
P13639	EEF2	Elongation factor 2		33.6618	33.0085	32.9312	32.94	33.0633	2.26341	2.93397	2.90385	1.31779	-0.653305	-0.73062	-0.721858	-0.598549
P49411	TUFM	Elongation factor Tu, mitochondrial		29.21	29.7754	29.8186	29.7777	29.7924	0.532636	0.62623	0.51081	0.556284	0.565411	0.608636	0.567678	0.582401
Q99963	SH3GL3	Endophilin-A3		26.7801	26.8251	27.6222	NaN	26.8628	0.650305	0.463053	1.0712	0.796982	-0.861654	-1.01547	-1.25015	-0.839405
Q9Y371	SH3GLB1	Endophilin-B1		30.0455	29.3997	29.5611	29.4028	29.491	0.334212	0.270357	0.363881	0.307044	-0.645815	-0.484414	-0.642721	-0.554485
Q9NZ08	ERAP1	Endoplasmic reticulum aminopeptidase 1		26.8475	27.2917	26.922	26.9681	26.8081	0.0274457	0.0292109	0.0483407	0.0155156	-0.0811539	0.0745551	0.120643	-0.0394046
Q96DZ1	ERLEC1	Endoplasmic reticulum lectin 1		28.1029	27.8927	27.9504	27.6044	27.8641	0.303314	0.188645	0.654282	0.36528	-0.210264	-0.152535	-1.44718	-0.238784
P30040	ERP29	Endoplasmic reticulum resident protein 29		30.8621	29.4926	29.6849	29.3365	29.5631	1.48507	1.19773	1.47096	1.51918	-1.36951	-1.17722	-1.5256	-1.29897
Q9BS26	ERP44	Endoplasmic reticulum resident protein 44		31.806	31.2224	31.2156	31.1383	31.1991	0.872006	0.771433	0.692878	0.814292	-0.583555	-0.59035	-0.667711	-0.606922
Q96RQ1	ERGIC2	Endoplasmic reticulum-Golgi intermediate compartment protein 2		26.332	NaN	NaN	NaN	26.3981	0.782665	0.770524	0.604778	0.197498	-0.914049	-0.742971	-1.10825	-0.397474
P14625;Q58FF3	HSP90B1	Endoplasmin		35.9696	35.3477	35.3247	35.2393	35.3928	0.777545	0.714734	0.729843	0.601354	-0.621872	-0.644942	-0.730298	-0.576796
Q9Y5X9	LIPG	Endothelial lipase		29.8975	30.9698	30.8148	30.7917	30.8	0.807073	0.646679	0.708271	0.845309	1.07232	0.917352	0.894187	0.902538
Q8TC29	ENKUR	Enkurin		29.8974	30.6842	30.4814	30.5215	30.5713	0.414839	0.373091	0.395384	0.421614	0.786716	0.583982	0.624025	0.67389
Q9UHY7	ENOPH1	Enolase-phosphatase E1		27.744	27.9456	27.4842	27.9347	27.4979	0.0291177	0.297733	0.215139	0.139351	0.10375	0.765649	0.656404	-0.456522
P42126	ECI1	Enoyl-CoA delta isomerase 1, mitochondrial		30.213	30.0798	29.9367	30.1318	30.0743	0.149842	0.337225	0.0881851	0.158811	-0.133106	-0.276286	-0.0811672	-0.138607
O75521	ECI2	Enoyl-CoA delta isomerase 2, mitochondrial		28.4623	28.9192	28.6852	28.8336	28.8002	0.401271	0.140402	0.309291	0.184848	0.456907	0.22286	0.371307	0.337889
O75947	ATP5H	Enoyl-CoA delta isomerase 2, mitochondrial		29.4076	28.1467	28.5581	28.7376	28.6725	0.735987	0.465451	0.435968	0.35639	-1.2609	-0.849536	-0.670007	-0.735089
P30084	ECHS1	Enoyl-CoA hydratase, mitochondrial		31.0122	30.9678	31.2163	31.0319	31.0967	0.041595	0.439885	0.0186687	0.111863	-0.0443522	0.204103	0.0197678	0.0845877
P61916	NPC2	Epididymal secretory protein E1		32.5104	33.5492	33.4487	33.5036	33.4707	0.453923	0.420608	0.455853	0.4377	1.03884	0.938312	0.99321	0.96037
Q14507	EDDM3A	Epididymal secretory protein E3-alpha		29.0007	31.0714	30.7432	30.7592	30.8634	1.3091	1.16987	1.15298	1.15483	3.10685	2.77866	2.79469	2.89881
P56851	EDDM3B	Epididymal secretory protein E3-beta		30.3111	31.982	31.9683	31.8818	32.0142	1.90693	2.05128	1.52759	1.66172	1.67097	1.65718	1.57077	1.70316
Q96BH3	ELSPBP1	Epididymal sperm-binding protein 1		32.2138	33.0192	33.058	32.9783	33.0209	2.29252	2.04437	1.04301	1.94004	0.805448	0.844273	0.764561	0.807148
Q9NQ60	EQTN	Equatorin		29.9738	29.8736	30.1327	29.7564	29.805	0.0678038	0.123721	0.188079	0.455261	-0.100166	0.15888	-0.217452	-1.45382
O94905	ERLIN2	Erlin-2		30.7188	30.4818	30.2786	30.3513	30.6476	0.269502	0.401358	0.647823	0.0597517	-0.237035	-0.440203	-0.367507	-0.0712312
Q86YB8	ERO1LB	ERO1-like protein beta		28.3596	27.2805	27.5817	27.2851	27.1168	0.953286	0.795211	0.828037	1.18591	-1.07905	-0.777891	-1.07445	-1.24271
P27105	STOM	Erythrocyte band 7 integral membrane protein		29.2571	NaN	26.7598	NaN	NaN	1.36564	0.924869	0.823464	1.27239	-3.90557	-2.74973	-2.49672	-3.7054
Q9H0W9	C11orf54	Ester hydrolase C11orf54		28.792	28.1724	28.2778	28.3654	27.9817	0.482786	0.436544	0.477306	1.13277	-0.61958	-0.514175	-0.426614	-0.810272
Q99447	PCYT2	Ethanolamine-phosphate cytidylyltransferase		31.4113	31.4586	31.3774	31.3567	31.4483	0.0328811	0.0237457	0.0413335	0.026077	0.0472266	-0.0339324	-0.0545953	0.0369778
P60842	EIF4A1	Eukaryotic initiation factor 4A-I		31.0557	30.1424	30.0979	30.2096	30.071	3.15069	3.00634	1.54578	1.98632	-0.913306	-0.957807	-0.846023	-0.984676
Q14240	EIF4A2	Eukaryotic initiation factor 4A-II;Eukaryotic initiation factor 4A-II, N-terminally processed	MitoQ/Fresh Glycerol/Fresh	30.1758	28.1852	27.8588	27.7977	28.4844	1.32397	2.84676	2.91923	1.42011	-2.98422	-2.31699	-2.3781	-2.45588
P15170	GSPT1	Eukaryotic peptide chain release factor GTP-binding subunit ERF3A		30.1838	29.1686	29.2752	29.3427	29.3903	1.32619	1.16702	0.949049	0.722383	-1.01523	-0.908648	-0.841109	-0.793466
P62495	ETF1	Eukaryotic peptide chain release factor subunit 1		28.3703	27.3149	27.0057	27.1129	27.2934	0.955006	1.25527	1.19491	1.1912	-1.05545	-1.36458	-1.25742	-1.07695
O43324	EEF1E1	Eukaryotic translation elongation factor 1 epsilon-1		27.5578	27.2558	27.3356	26.7221	27.2089	0.63967	0.995437	1.54379	1.99192	-0.968247	-1.02195	-0.835655	-0.333208
P05198	EIF2S1	Eukaryotic translation initiation factor 2 subunit 1		28.7114	27.2138	27.4085	27.2019	27.2611	2.12847	1.3602	1.96327	1.35427	-1.49763	-1.80924	-1.50948	-2.08012
P20042	EIF2S2	Eukaryotic translation initiation factor 2 subunit 2		26.8066	NaN	NaN	NaN	NaN	1.10579	1.39351	0.926534	1.54449	-0.763269	-1.12536	-0.839373	-1.88118
P41091;Q2VIR3	EIF2S3;EIF2S3L	Eukaryotic translation initiation factor 2 subunit 3;Putative eukaryotic translation initiation factor 2 subunit 3-like protein		28.4731	27.8922	27.4033	27.8022	27.7599	0.832721	1.45567	0.877407	0.865011	-0.580865	-1.0698	-0.670909	-0.713179
Q14152	EIF3A	Eukaryotic translation initiation factor 3 subunit A		30.9374	29.4873	29.1762	29.3736	29.0665	1.16544	1.37804	1.24333	1.44276	-1.45019	-1.76125	-1.56386	-1.87098
P55884	EIF3B	Eukaryotic translation initiation factor 3 subunit B		29.3259	28.9268	28.8524	28.7588	28.8147	0.84755	1.65649	1.2418	0.874129	-0.399179	-0.473499	-0.56711	-0.511294
Q99613;B5ME19	EIF3C;EIF3CL	Eukaryotic translation initiation factor 3 subunit C;Eukaryotic translation initiation factor 3 subunit C-like protein		29.4929	28.2551	28.5756	28.4611	28.5055	2.01334	2.19014	1.94723	2.00985	-1.2378	-0.917368	-1.03189	-0.987422
O15371	EIF3D	Eukaryotic translation initiation factor 3 subunit D	BM/Fresh MitoQ/Fresh	27.5377	NaN	NaN	26.9014	27.0034	2.18637	2.56525	0.982088	0.740697	-1.77922	-1.52826	-1.0146	-1.36111
P60228	EIF3E	Eukaryotic translation initiation factor 3 subunit E		28.3365	28.2676	27.8725	27.916	28.0577	0.0642181	2.29321	0.829515	0.227046	-0.0688267	-0.463974	-0.420448	-0.278711
O00303	EIF3F	Eukaryotic translation initiation factor 3 subunit F		28.5367	28.1512	28.0989	28.3069	28.2272	0.55341	0.472847	0.353736	0.259458	-0.385484	-0.437776	-0.229827	-0.309507
O75821	EIF3G	Eukaryotic translation initiation factor 3 subunit G		27.544	27.0019	27.2102	27.0999	27.0888	0.388175	0.449354	0.86179	0.654918	-0.542105	-0.333803	-0.773167	-1.34163
O15372	EIF3H	Eukaryotic translation initiation factor 3 subunit H	MitoQ/Fresh Glycerol/Fresh	28.0185	27.502	NaN	NaN	26.863	0.839105	3.78031	3.77074	1.29179	-1.15099	-2.12996	-3.14522	-1.52248
Q13347	EIF3I	Eukaryotic translation initiation factor 3 subunit I		29.6683	29.423	29.2904	29.3498	29.3161	0.373466	0.646533	0.402109	0.642948	-0.245251	-0.377879	-0.31845	-0.352154
O75822	EIF3J	Eukaryotic translation initiation factor 3 subunit J		27.3355	NaN	NaN	26.3276	NaN	1.03566	1.71983	1.40492	2.29243	-1.43864	-1.35817	-1.20061	-1.08962
Q9UBQ5	EIF3K	Eukaryotic translation initiation factor 3 subunit K		28.1463	27.5725	27.8273	27.6618	27.7273	0.940565	1.21043	0.677886	0.806364	-1.11234	-0.319041	-0.484503	-0.41899
Q9Y262	EIF3L	Eukaryotic translation initiation factor 3 subunit L		28.1543	26.9094	26.7792	27.2224	27.0192	1.43335	1.31898	0.849863	1.06616	-1.50332	-1.37516	-0.931936	-1.1351
Q7L2H7	EIF3M	Eukaryotic translation initiation factor 3 subunit M		28.4886	28.1717	28.0551	28.2756	28.0172	0.511854	0.61402	0.38959	0.685661	-0.316963	-1.52644	-0.213039	-0.471437
Q04637;REV__Q8NEG2	EIF4G1	Eukaryotic translation initiation factor 4 gamma 1	Glycerol/Fresh	28.6817	27.1941	27.029	NaN	26.671	1.62191	1.30867	1.83077	1.52507	-2.64105	-2.58611	-2.9718	-2.57671
P06730	EIF4E	Eukaryotic translation initiation factor 4E		27.7276	NaN	27.4682	27.3162	27.1334	0.885668	0.214316	0.55199	1.10497	-1.84178	-0.259484	-1.19448	-2.16834
Q15056	EIF4H	Eukaryotic translation initiation factor 4H		27.135	27.1646	27.2364	27.4214	27.0964	0.0262444	0.0812465	0.238737	0.41191	0.0295677	0.10144	-0.538919	-0.794132
P55010	EIF5	Eukaryotic translation initiation factor 5		27.2287	27.0601	26.8059	NaN	NaN	1.10361	1.25565	1.16066	1.91949	-0.970346	-1.53136	-1.38528	-1.17476
P63241;Q6IS14;Q9GZV4	EIF5A;EIF5AL1;EIF5A2	Eukaryotic translation initiation factor 5A-1;Eukaryotic translation initiation factor 5A-1-like;Eukaryotic translation initiation factor 5A-2		30.9765	30.1237	30.1241	30.4241	30.2479	1.11477	1.47831	0.728853	1.15173	-0.852809	-0.852406	-0.552494	-0.728604
O60841	EIF5B	Eukaryotic translation initiation factor 5B		28.1004	NaN	26.3203	26.6044	27.0358	1.41707	1.1801	1.14	0.895904	-1.9698	-1.7801	-1.85469	-1.51405
P56537	EIF6	Eukaryotic translation initiation factor 6		30.1762	28.7503	29.1746	28.7182	29.0729	1.84123	1.50496	2.02733	2.03018	-1.4259	-1.00169	-1.45801	-1.10336
O14980	XPO1	Exportin-1		29.5533	28.9986	29.1873	29.1153	29.2072	0.662941	1.02237	0.979121	0.793975	-0.55471	-0.366021	-0.438004	-0.346119
P55060	CSE1L	Exportin-2		31.5504	30.0354	29.1285	29.9205	29.8805	1.26706	1.9575	1.31528	1.43914	-1.51493	-2.42184	-1.62986	-1.66984
Q9UIA9;Q9H2T7	XPO7	Exportin-7		30.3776	30.3026	30.3968	30.3907	30.3566	0.100589	0.0298675	0.019116	0.0309645	-0.0749283	0.0192483	0.0131613	-0.0210069
O43592	XPOT	Exportin-T		26.9207	26.9395	26.9021	27.028	NaN	0.596252	0.425604	0.357241	0.754833	-0.918013	-0.594765	-0.524008	-0.653568
Q16610	ECM1	Extracellular matrix protein 1		32.6297	34.2849	34.2701	34.2021	34.3747	0.773634	0.792712	0.715641	0.827794	1.65519	1.64037	1.57235	1.74496
P08294	SOD3	Extracellular superoxide dismutase [Cu-Zn]		28.8695	30.181	30.0005	29.6624	30.0549	0.820747	0.700877	0.479374	0.747851	1.31146	1.13103	0.792863	1.18539
P15311	EZR	Ezrin		31.2448	31.4607	31.3386	31.5802	31.5794	0.182945	0.0688494	0.304381	0.284743	0.21594	0.0938269	0.335482	0.334623
P52907	CAPZA1	F-actin-capping protein subunit alpha-1		30.949	30.3338	30.3687	30.1919	30.2872	0.841695	0.999811	1.11993	1.03885	-0.615208	-0.580275	-0.757101	-0.661815
P47755	CAPZA2	F-actin-capping protein subunit alpha-2		28.3147	28.1157	28.2456	28.0114	27.8496	0.274885	0.425246	0.614473	0.549541	-0.199068	-0.868315	-0.885117	-0.465176
Q96KX2	CAPZA3	F-actin-capping protein subunit alpha-3		27.6722	28.9785	29.2798	29.3912	29.1709	0.72463	1.00322	1.11769	0.970913	1.30628	1.60759	1.71902	1.49872
P47756	CAPZB	F-actin-capping protein subunit beta		30.7003	30.9265	30.7524	30.748	30.848	0.377312	0.0882638	0.0516847	0.169542	0.226191	0.0520547	0.0477301	0.147718
Q92945	KHSRP	Far upstream element-binding protein 2		27.6139	NaN	NaN	NaN	NaN	1.45486	1.11606	1.63395	1.69381	-1.79464	-2.08291	-2.11093	-1.72935
P14324	FDPS	Farnesyl pyrophosphate synthase		NaN	27.0391	NaN	NaN	26.9796	2.23016	-4.34294e-08	-4.34294e-08	0.477314	1.42634	0	0	0.525918
Q9UNN5	FAF1	FAS-associated factor 1		29.7721	29.4049	29.4468	29.5509	29.5413	0.241119	0.202065	0.140801	0.137402	-0.367218	-0.325293	-0.221174	-0.230804
Q96CS3	FAF2	FAS-associated factor 2		26.975	NaN	NaN	NaN	NaN	1.07112	1.41262	0.958921	0.995972	-1.17059	-1.39213	-0.895304	-0.977292
P49327	FASN	Fatty acid synthase;[Acyl-carrier-protein] S-acetyltransferase;[Acyl-carrier-protein] S-malonyltransferase;3-oxoacyl-[acyl-carrier-protein] synthase;3-oxoacyl-[acyl-carrier-protein] reductase;3-hydroxyacyl-[acyl-carrier-protein] dehydratase;Enoyl-[acyl-carrier-protein] reductase;Oleoyl-[acyl-carrier-protein] hydrolase		34.0421	33.4337	33.4384	33.5328	33.4319	0.924579	1.1227	0.879046	1.11319	-0.608351	-0.60369	-0.50931	-0.610212
Q01469;A8MUU1;REV__Q99880;REV__Q99879;REV__Q99877;REV__Q93079;REV__Q8N257;REV__Q5QNW6;REV__Q16778;REV__P62807;REV__P58876;REV__P57053;REV__P33778;REV__P23527;REV__P06899;REV__O60814	FABP5	Fatty acid-binding protein, epidermal		32.2428	32.07	32.3366	32.3491	32.3601	0.152172	0.0789972	0.086131	0.0949613	-0.172822	0.093771	0.106361	0.117345
O00519	FAAH	Fatty-acid amide hydrolase 1		26.9746	26.924	27.2723	27.1909	26.9818	0.0422792	0.585676	0.109122	0.0128034	-0.050567	0.297656	0.0959015	0.00721359
P02794	FTH1	Ferritin heavy chain;Ferritin heavy chain, N-terminally processed	Glycerol/Fresh MitoGlycerol/Fresh	27.9825	NaN	NaN	NaN	NaN	1.77284	1.56533	2.13805	2.249	-2.12712	-2.70917	-2.43218	-2.6288
Q8N4E7	FTMT	Ferritin, mitochondrial		29.7421	29.9341	29.6504	29.4427	29.5427	0.184537	0.0734709	0.333758	0.177418	0.192029	-0.091699	-0.299386	-0.19935
Q08830	FGL1	Fibrinogen-like protein 1		29.5671	29.5245	29.832	29.7511	29.6199	0.0264059	0.201639	0.14277	0.0358689	-0.0425911	0.2649	0.184077	0.0528768
Q06828	FMOD	Fibromodulin		26.9917	28.498	28.0016	28.1856	28.1078	0.982683	0.547063	0.742973	0.636937	1.50635	1.00992	1.1939	1.11608
Q8TC99	FNDC8	Fibronectin type III domain-containing protein 8		28.4526	28.1613	28.2955	28.6109	28.614	0.256251	0.167297	0.187713	0.148413	-0.291308	-0.157113	0.158253	0.16142
P02751	FN1	Fibronectin;Anastellin;Ugl-Y1;Ugl-Y2;Ugl-Y3	Glycerol/Fresh	36.1348	38.1183	38.1087	38.2794	38.1277	1.88267	1.71638	1.96531	1.94334	1.98352	1.9739	2.14459	1.99286
Q5CZC0	FSIP2	Fibrous sheath-interacting protein 2		27.8933	28.7839	28.8673	28.8588	28.0368	0.445772	0.381824	0.415455	0.31574	-1.04016	-0.86165	-1.00481	-0.632057
P98095	FBLN2	Fibulin-2		28.7281	29.16	29.1385	29.8433	29.214	0.561792	0.54776	0.876227	0.609226	1.37441	1.35296	2.05775	1.42842
P21333	FLNA	Filamin-A		28.4461	NaN	NaN	NaN	NaN	1.00053	0.655518	0.903076	0.647121	-3.40766	-2.35532	-3.13119	-2.34298
O75369	FLNB	Filamin-B		31.5123	30.9562	30.7552	30.9273	30.7657	1.30724	1.55439	1.41138	1.63508	-0.556046	-0.757096	-0.584998	-0.746557
P30043	BLVRB	Flavin reductase (NADPH)		30.4156	30.2705	30.0277	30.074	29.9439	0.072289	0.234625	0.186203	0.291668	-0.145145	-0.387934	-0.341574	-0.471709
O75955	FLOT1	Flotillin-1		26.9273	NaN	NaN	NaN	NaN	0.420855	0.600421	0.763147	0.744279	-0.699979	-0.960497	-1.25089	-1.15024
Q12841	FSTL1	Follistatin-related protein 1		30.3415	32.1946	31.9087	32.2868	31.8397	0.865769	0.690582	0.910831	0.681137	1.85314	1.56724	1.94529	1.49822
Q13642	FHL1	Four and a half LIM domains protein 1		30.4677	30.3396	30.3749	30.3477	30.4189	0.0526354	0.0368957	0.0494992	0.0187139	-0.128078	-0.0928052	-0.120031	-0.0488237
P51114;P51116	FXR1	Fragile X mental retardation syndrome-related protein 1		27.0215	NaN	27.37	27.5504	26.9841	0.787569	0.493249	0.100693	0.10853	-1.3224	-0.731686	-0.165666	-0.17702
P09467	FBP1	Fructose-1,6-bisphosphatase 1		28.6396	28.0316	28.0367	28.0933	28.2165	0.30479	0.293756	0.257391	0.201345	-0.60808	-0.602938	-0.546369	-0.423129
P04075;P05062	ALDOA	Fructose-bisphosphate aldolase A		35.4878	35.4023	35.4699	35.389	35.6249	0.290439	0.0416399	0.429398	0.59237	-0.085481	-0.0179583	-0.0987994	0.137095
P09972	ALDOC	Fructose-bisphosphate aldolase C		29.3445	29.8629	28.4489	28.6365	28.4948	0.212109	0.304078	0.36288	0.318421	-0.889718	-0.895664	-0.70808	-0.849789
P07954	FH	Fumarate hydratase, mitochondrial		33.3902	33.2685	33.1558	33.0207	33.3393	0.329229	0.586552	1.11642	0.120955	-0.121682	-0.234378	-0.369521	-0.0509173
P16930	FAH	Fumarylacetoacetase		24.9009	NaN	NaN	NaN	NaN	0.419556	0.0130332	0.196901	0.0294711	0.830884	0.0321426	0.403734	0.0929209
Q96GK7	FAHD2A	Fumarylacetoacetate hydrolase domain-containing protein 2A		29.748	29.5955	29.5673	29.6862	29.9687	0.35442	0.403771	0.117494	0.411885	-0.152559	-0.180775	-0.0618795	0.220627
O94766	B3GAT3	Galactosylgalactosylxylosylprotein 3-beta-glucuronosyltransferase 3		25.5779	NaN	NaN	NaN	NaN	1.26176	0.634845	0.174599	0.224331	0.632591	-0.388718	-0.209687	0.213724
P09382	LGALS1	Galectin-1		29.4363	28.6283	28.7118	29.0086	28.6811	0.427895	0.353002	0.178479	0.346925	-0.808031	-0.724455	-0.427743	-0.755216
P17931	LGALS3	Galectin-3		28.5658	27.3523	27.3821	27.5025	27.7544	1.10407	1.28572	1.03822	0.90967	-1.81541	-1.43294	-1.67339	-0.944262
Q08380	LGALS3BP	Galectin-3-binding protein		32.7731	33.5209	33.4519	33.5005	33.606	0.350679	0.311462	0.342812	0.410963	0.74778	0.678841	0.72741	0.832944
Q92820	GGH	Gamma-glutamyl hydrolase		31.5032	31.875	31.9676	31.6863	31.7704	0.577599	1.1303	0.442743	0.963556	0.371862	0.46449	0.183165	0.267211
O75223	GGCT	Gamma-glutamylcyclotransferase		28.0028	27.3945	27.5697	27.3627	27.3988	1.28431	0.393324	1.32679	0.764503	-0.608304	-0.433151	-0.640167	-1.31054
P19440;A6NGU5;P36268;Q14390;B5MD39	GGT1;GGT3P;GGT2	Gamma-glutamyltranspeptidase 1;Gamma-glutamyltranspeptidase 1 heavy chain;Gamma-glutamyltranspeptidase 1 light chain;Putative gamma-glutamyltranspeptidase 3;Putative gamma-glutamyltranspeptidase 3 heavy chain;Putative gamma-glutamyltranspeptidase 3 light chain;Inactive gamma-glutamyltranspeptidase 2		29.828	30.721	30.6413	30.629	30.5149	0.692233	0.630901	0.61616	0.543743	0.892971	0.813322	0.800998	0.686851
P17900	GM2A	Ganglioside GM2 activator;Ganglioside GM2 activator isoform short		26.4645	26.5265	26.5997	26.3899	27.0925	0.0168488	0.529144	0.113321	0.160673	0.0399609	0.538647	-0.164757	0.259702
P20142	PGC	Gastricsin		31.5291	32.6849	33.3512	32.8386	32.7021	0.566911	0.931549	0.774348	0.442048	1.15577	1.82211	1.30947	1.17302
Q13630	TSTA3	GDP-L-fucose synthase		27.3668	NaN	NaN	26.8803	26.6699	0.627131	1.18472	0.470013	0.573524	-1.25844	-2.1144	-1.1625	-1.14465
O60763;REV__P09471;REV__Q5VZ89	USO1	General vesicular transport factor p115		30.5763	29.6113	29.7827	29.506	29.6327	1.04991	0.751465	1.05284	0.877645	-0.964958	-0.793629	-1.07034	-0.943604
O95749	GGPS1	Geranylgeranyl pyrophosphate synthase		28.1059	28.8363	28.4727	28.2879	28.487	0.648288	0.330708	0.116749	0.203287	0.730359	0.366799	0.181974	0.381097
Q92696	RABGGTA	Geranylgeranyl transferase type-2 subunit alpha		27.3224	26.6512	27.0253	NaN	27.0322	1.42354	0.99652	1.3016	1.04402	-1.25655	-1.28791	-1.7803	-0.952838
Q6UWM5	GLIPR1L1	GLIPR1-like protein 1		29.7098	30.3033	29.5992	29.8814	29.7432	0.514805	0.0710116	0.115671	0.0221316	0.593529	-0.11061	0.171604	0.0334441
P46926	GNPDA1	Glucosamine-6-phosphate isomerase 1		28.6733	27.9776	27.5202	27.5513	27.4639	0.825495	2.0209	1.66957	2.21352	-1.54324	-1.15307	-1.12199	-1.2093
Q8TDQ7	GNPDA2	Glucosamine-6-phosphate isomerase 2		29.3712	28.2304	27.6228	28.3711	28.4629	1.49631	1.10751	1.07556	0.883961	-1.14079	-1.74834	-1.00005	-0.908215
P11413	G6PD	Glucose-6-phosphate 1-dehydrogenase	BM/Fresh	29.8299	NaN	27.6734	27.8662	28.2689	1.85626	1.58304	1.18021	1.29611	-3.62357	-3.69171	-2.78603	-3.00568
P06744;Q8N196	GPI	Glucose-6-phosphate isomerase		34.1946	34.0195	33.9546	34.0618	34.0861	0.215056	0.381433	0.138997	0.0905898	-0.175097	-0.240025	-0.132838	-0.108518
P14314	PRKCSH	Glucosidase 2 subunit beta		33.2833	32.4514	32.4928	32.5828	32.6138	0.735121	0.63278	0.538132	0.549681	-0.831899	-0.790462	-0.700465	-0.669477
P04062	GBA	Glucosylceramidase		NaN	NaN	25.7522	NaN	25.82	-4.34294e-08	0.433425	-4.34294e-08	0.494129	0	0.529242	0	0.596681
Q04609;Q9HBA9;Q9Y3Q0	FOLH1;FOLH1B	Glutamate carboxypeptidase 2;Putative N-acetylated-alpha-linked acidic dipeptidase		27.8258	28.2265	27.9865	27.8877	27.7865	0.114955	0.0604761	0.024874	0.0155035	-0.399586	0.160726	0.0618922	-0.0393276
P00367;P49448	GLUD1;GLUD2	Glutamate dehydrogenase 1, mitochondrial;Glutamate dehydrogenase 2, mitochondrial		26.1861	NaN	NaN	NaN	NaN	1.46371	0.207395	0.473029	0.19698	-0.874488	0.173747	-0.657947	-0.163175
P15104	GLUL	Glutamine synthetase		33.658	34.0633	34.1022	33.9443	34.0789	0.600131	0.741476	0.425961	0.703808	0.405262	0.44419	0.286304	0.420878
Q6IA69	NADSYN1	Glutamine-dependent NAD(+) synthetase	BM/Fresh MitoQ/Fresh Glycerol/Fresh Mito-Gly/Fresh	27.51	NaN	NaN	NaN	NaN	2.1372	3.30857	3.52869	2.18114	-2.15904	-1.72145	-2.46041	-1.88643
Q06210;O94808	GFPT1	Glutamine--fructose-6-phosphate aminotransferase [isomerizing] 1		31.2692	30.8012	30.7477	30.8111	30.8025	1.9206	1.37302	1.08438	1.11669	-0.468042	-0.521489	-0.458128	-0.46667
Q9H0J4	QRICH2	Glutamine-rich protein 2		28.5779	28.7856	28.8814	28.9325	28.8967	0.188633	0.303828	0.692117	0.348035	0.207781	0.303532	0.354659	0.318828
P47897	QARS	Glutamine--tRNA ligase		30.1309	28.7696	28.7308	28.6558	28.5524	1.75261	1.47358	1.64323	1.05324	-1.36132	-1.40011	-1.47518	-1.57854
P35754	GLRX	Glutaredoxin-1		27.0506	26.724	26.4585	26.9682	NaN	0.473304	1.07418	0.524883	1.53396	-0.760207	-1.36266	-0.984245	-1.70212
O76003	GLRX3	Glutaredoxin-3		29.3842	28.6902	29.0043	28.8587	28.6328	0.273523	0.157241	0.21001	0.368428	-0.694001	-0.379939	-0.525572	-0.751455
Q86SX6	GLRX5	Glutaredoxin-related protein 5, mitochondrial		26.778	26.864	27.0145	27.3285	26.8608	0.110555	0.575598	0.066598	0.0128389	0.25152	0.885269	-0.185342	0.0330378
P07203	GPX1	Glutathione peroxidase 1		29.42	28.3626	28.8044	28.9457	28.7456	1.20238	0.760064	0.596427	1.07894	-1.05743	-0.615601	-0.474333	-0.674432
P00390	GSR	Glutathione reductase, mitochondrial		30.7449	30.3244	30.1712	29.9879	30.1871	0.536315	0.799693	0.805307	0.695154	-0.420553	-0.573725	-0.757047	-0.557844
P08263;P09210;Q16772;Q7RTV2	GSTA1;GSTA2;GSTA3;GSTA5	Glutathione S-transferase A1;Glutathione S-transferase A1, N-terminally processed;Glutathione S-transferase A2;Glutathione S-transferase A3;Glutathione S-transferase A5		26.7784	27.4702	28.2061	27.8608	27.2613	0.699819	0.0866763	0.863718	0.325732	1.23431	0.271221	1.62494	0.664394
P09488;Q03013	GSTM1;GSTM4	Glutathione S-transferase Mu 1;Glutathione S-transferase Mu 4		30.1107	30.4334	30.0572	30.4055	30.208	0.763227	0.828255	0.714746	0.707105	-3.08307	-2.76143	-2.49964	-2.39177
P28161	GSTM2	Glutathione S-transferase Mu 2		28.1756	27.672	27.4347	27.4969	27.4087	0.329263	0.320376	0.0954893	0.0469706	-0.992051	-0.915855	0.306023	0.14679
P21266	GSTM3	Glutathione S-transferase Mu 3		35.2529	35.0049	35.0213	35.1148	34.9712	0.951855	0.475139	0.502767	0.945461	-0.248004	-0.231592	-0.138081	-0.281662
P78417	GSTO1	Glutathione S-transferase omega-1		28.5753	26.898	NaN	27.4937	27.443	1.01089	1.57697	0.783244	0.646297	-2.52705	-2.7947	-1.69589	-1.17746
Q9H4Y5	GSTO2	Glutathione S-transferase omega-2		27.8433	27.7739	27.9539	28.4287	28.3023	0.0461721	0.0974912	0.646795	0.136328	-0.0694453	0.110578	-1.51247	-0.302142
P09211	GSTP1	Glutathione S-transferase P		32.0811	31.929	31.8141	31.6796	31.6283	0.114113	0.222785	0.369299	0.502994	-0.152124	-0.26698	-0.401512	-0.452794
P0CG30;P0CG29	GSTT2B;GSTT2	Glutathione S-transferase theta-2B;Glutathione S-transferase theta-2		28.2771	28.3109	28.7826	28.857	28.3866	0.0111508	0.199827	0.244153	0.0391577	0.0337569	0.505506	0.579938	0.109493
P48637	GSS	Glutathione synthetase		28.5621	28.0386	27.8649	27.4775	27.5233	0.340073	0.503302	0.778727	0.830373	-0.523457	-0.697205	-1.08456	-1.03875
P04406	GAPDH	Glyceraldehyde-3-phosphate dehydrogenase		34.9866	34.6155	34.82	34.8786	34.9618	1.0706	0.413432	0.192361	0.0381807	-0.371043	-0.166601	-0.107924	-0.0247459
O14556	GAPDHS	Glyceraldehyde-3-phosphate dehydrogenase, testis-specific		35.25	35.5305	35.6088	35.5727	35.4509	0.692568	1.11725	0.936807	1.10036	0.280464	0.358719	0.322689	0.200909
Q14410	GK2	Glycerol kinase 2		28.9179	28.4718	27.5459	27.2418	28.2889	0.927165	1.29186	1.45968	1.01405	-2.08759	-2.18655	-2.49631	-2.47519
Q8N335;P21695	GPD1L	Glycerol-3-phosphate dehydrogenase 1-like protein		29.7014	29.8765	30.2281	30.5586	29.8962	0.280712	1.83562	0.919996	0.374633	0.175151	0.526679	0.857262	0.194805
P41250	GARS	Glycine--tRNA ligase		31.7027	31.1853	30.8767	31.0146	31.1915	1.04255	1.58718	1.31295	0.960164	-0.517388	-0.82604	-0.688145	-0.511228
P09466	PAEP	Glycodelin		32.0116	33.5313	33.1435	32.7274	33.3197	0.805005	0.648006	0.389896	0.75898	1.51963	1.13184	0.71582	1.30806
P35573	AGL	Glycogen debranching enzyme;4-alpha-glucanotransferase;Amylo-alpha-1,6-glucosidase		31.2899	32.1383	31.2749	31.3503	31.5498	1.01187	0.00762201	0.0496856	0.203138	0.848381	-0.0150388	0.0603447	0.25991
P11216;P11217	PYGB	Glycogen phosphorylase, brain form		31.045	30.646	30.5275	30.7955	30.679	0.287706	0.403096	0.161205	0.256774	-0.399015	-0.51757	-0.249484	-0.366044
P06737	PYGL	Glycogen phosphorylase, liver form		27.9138	25.3341	NaN	NaN	NaN	1.09455	1.16837	0.969812	1.2378	-2.3841	-2.70104	-2.19608	-2.8304
P49840	GSK3A	Glycogen synthase kinase-3 alpha		27.4218	26.419	26.8422	27.1053	26.8018	1.69389	1.39794	0.773439	1.57767	-1.30238	-0.579594	-0.399073	-0.620083
P46976	GYG1	Glycogenin-1	Mito-Gly/Fresh	30.2527	28.5625	27.164	28.535	28.3255	1.45617	1.66694	1.85698	1.79068	-3.2338	-4.21779	-1.7177	-3.44814
Q9HC38	GLOD4	Glyoxalase domain-containing protein 4		28.1967	26.9578	27.2486	27.0704	27.3515	1.08465	0.832176	0.825535	0.730888	-1.23888	-0.948018	-1.12626	-0.845146
Q9UBQ7	GRHPR	Glyoxylate reductase/hydroxypyruvate reductase		29.2646	28.7584	28.6091	28.8571	28.6873	1.47046	2.21973	1.73189	1.14599	-0.50614	-0.655433	-0.407506	-0.57721
P35052	GPC1	Glypican-1;Secreted glypican-1		27.0502	27.2464	27.2757	27.5322	26.623	0.495141	0.53715	0.709999	0.132219	0.904761	0.934021	1.19057	0.281394
O75487	GPC4	Glypican-4;Secreted glypican-4		28.7064	29.0119	29.125	29.0198	29.1362	0.184039	0.233372	0.189467	0.264658	0.30551	0.418614	0.313384	0.429751
P36959	GMPR	GMP reductase 1		28.015	28.0474	27.7414	27.8626	27.8416	0.0197698	0.194656	0.0928464	0.109085	0.0324624	-0.273565	-0.152414	-0.173337
Q9P2T1	GMPR2	GMP reductase 2		27.6575	NaN	NaN	27.7412	27.5039	1.37033	1.03925	0.292423	0.747558	-1.82377	-1.48665	-0.691191	-1.34679
P49915	GMPS	GMP synthase [glutamine-hydrolyzing]	BM/Fresh MitoQ/Fresh Glycerol/Fresh Mito-Gly/Fresh	28.4654	NaN	NaN	NaN	NaN	2.39939	2.40655	2.09652	2.94668	-2.5129	-3.28913	-2.89534	-3.32781
Q92896	GLG1	Golgi apparatus protein 1		29.7605	30.3265	30.2031	30.2432	30.3194	0.601711	0.469595	0.484779	0.52454	0.56603	0.442582	0.482709	0.558921
Q8NBJ4	GOLM1	Golgi membrane protein 1		28.0747	28.5809	28.6058	28.2615	28.2002	0.597216	0.503316	0.166462	0.0852999	0.506252	0.531103	0.186855	0.125498
Q8IZP9	GPR64	G-protein coupled receptor 64		28.9179	30.3893	30.4084	30.4984	30.6576	1.01629	0.993446	1.1103	1.22153	1.47141	1.49046	1.58049	1.73972
P28676	GCA	Grancalcin		28.8728	NaN	NaN	28.5245	NaN	1.56208	1.61976	0.792942	1.65791	-3.12892	-3.49332	-2.27674	-3.54576
P28799	GRN	Granulins;Acrogranin;Paragranulin;Granulin-1;Granulin-2;Granulin-3;Granulin-4;Granulin-5;Granulin-6;Granulin-7		29.8936	30.2003	29.5939	29.8683	29.5469	0.344203	0.300047	0.0208937	0.298316	0.30663	-0.299697	-0.0253722	-0.346692
Q14393	GAS6	Growth arrest-specific protein 6		29.5453	30.634	30.6634	30.7927	30.5036	0.880081	0.741123	0.796255	0.668897	1.08874	1.11812	1.24747	0.958305
O95995	GAS8	Growth arrest-specific protein 8		29.7428	30.1863	29.8046	29.9724	30.0942	0.636342	0.0549999	0.267576	0.36782	0.443495	0.0618102	0.229605	0.351416
Q99988	GDF15	Growth/differentiation factor 15		28.6719	29.8772	29.6791	29.6884	29.7271	0.508327	0.423605	0.418009	0.428448	1.20529	1.00715	1.01647	1.05515
Q9HAV7	GRPEL1	GrpE protein homolog 1, mitochondrial		27.1172	26.6243	27.0723	27.0618	26.8799	0.457763	0.030029	0.0835944	0.586618	-0.492929	-0.0449492	-0.0554473	-0.237366
P62826	RAN	GTP-binding nuclear protein Ran		32.0876	31.7466	31.6905	31.8349	31.5956	0.31154	0.478147	0.271727	0.537385	-0.340949	-0.397038	-0.252679	-0.491938
Q9NR31	SAR1A	GTP-binding protein SAR1a		NaN	NaN	NaN	26.4396	NaN	-4.34294e-08	-4.34294e-08	1.63757	-4.34294e-08	0	0	1.23877	0
Q9Y6B6	SAR1B	GTP-binding protein SAR1b		26.8574	26.7647	26.9358	26.8743	NaN	0.110396	0.688703	0.0199296	1.90695	-0.0927423	-0.902205	0.01688	-1.3392
P04899	GNAI2	Guanine nucleotide-binding protein G(i) subunit alpha-2		29.44	28.2503	28.454	28.1213	28.6204	0.566666	0.442248	0.633942	0.596885	-1.18968	-0.985966	-1.31867	-1.7219
P62873	GNB1	Guanine nucleotide-binding protein G(I)/G(S)/G(T) subunit beta-1		28.1504	27.8211	27.7613	27.7095	27.6671	0.238453	0.540031	0.334104	0.528521	-0.329233	-1.33897	-0.440907	-0.806912
P62879;Q9HAV0	GNB2	Guanine nucleotide-binding protein G(I)/G(S)/G(T) subunit beta-2		30.1608	29.664	29.6532	29.7154	29.884	0.346234	0.352152	0.338836	0.195354	-0.496834	-0.507681	-0.445491	-0.276864
P63244	GNB2L1	Guanine nucleotide-binding protein subunit beta-2-like 1;Guanine nucleotide-binding protein subunit beta-2-like 1, N-terminally processed		30.9193	30.2492	30.1983	30.3194	30.2796	1.91139	2.38882	1.79724	1.55451	-0.670113	-0.720949	-0.59987	-0.639704
P36915	GNL1	Guanine nucleotide-binding protein-like 1		27.0745	NaN	NaN	26.1418	NaN	0.864014	1.1544	1.1668	1.66988	-1.19089	-1.46058	-1.25596	-1.759
Q9H0R4	HDHD2	Haloacid dehalogenase-like hydrolase domain-containing protein 2		27.0137	26.8111	26.5074	26.3809	26.567	0.502624	0.546717	0.951725	1.05644	-0.996215	-0.506297	-0.632779	-1.10316
P00738	HP	Haptoglobin;Haptoglobin alpha chain;Haptoglobin beta chain	Mito-Gly/Fresh	34.2209	36.6651	36.6367	36.5865	36.8961	1.56016	1.73083	1.80275	2.22849	2.44427	2.41587	2.36564	2.67522
Q7Z4H3	HDDC2	HD domain-containing protein 2		30.9722	29.5249	29.5803	29.7016	29.8249	1.18023	0.861401	0.980086	1.04619	-1.44729	-1.39186	-1.27057	-1.1473
P48723	HSPA13	Heat shock 70 kDa protein 13		28.5129	29.9872	29.6622	29.8262	29.591	0.900812	0.579956	0.732699	0.58285	1.47427	1.14925	1.31323	1.07812
P0DMV9;P0DMV8	HSPA1B;HSPA1A	Heat shock 70 kDa protein 1B;Heat shock 70 kDa protein 1A		33.9363	33.2658	33.2244	33.3902	33.3563	2.81522	3.25313	2.83695	2.4139	-0.670497	-0.711873	-0.546066	-0.579926
P34931	HSPA1L	Heat shock 70 kDa protein 1-like		34.2989	34.0701	34.0533	34.1209	34.0681	0.496976	0.54201	0.355009	0.476705	-0.228813	-0.245586	-0.178004	-0.230789
P34932	HSPA4	Heat shock 70 kDa protein 4		32.1355	31.4593	31.4895	31.4048	31.476	0.778993	0.734999	0.843061	0.74743	-0.676227	-0.646009	-0.730645	-0.659515
O95757	HSPA4L	Heat shock 70 kDa protein 4L		33.3036	32.4329	32.3045	32.4107	32.455	1.46296	1.61181	1.40988	1.41814	-0.870715	-0.999168	-0.89291	-0.848623
P11142	HSPA8	Heat shock cognate 71 kDa protein		33.2277	32.8707	32.6208	32.8566	32.7929	1.17988	1.72863	1.36732	1.87647	-0.356951	-0.606862	-0.371122	-0.434785
Q92598	HSPH1	Heat shock protein 105 kDa		29.9514	28.7831	28.9458	28.9388	29.1652	1.4707	1.81141	1.62902	1.24738	-1.16836	-1.00565	-1.01264	-0.786194
Q12931	TRAP1	Heat shock protein 75 kDa, mitochondrial		26.4269	26.8121	26.8593	26.8174	NaN	0.300115	0.124675	0.465331	1.17194	-0.323655	-0.336579	-0.883294	-0.733252
P04792	HSPB1	Heat shock protein beta-1		33.6204	33.1683	33.1691	33.0941	33.1597	0.449198	0.462633	0.473492	0.477042	-0.452161	-0.451317	-0.526313	-0.460734
P07900;Q58FG0;Q14568	HSP90AA1	Heat shock protein HSP 90-alpha		36.5445	36.2383	36.1908	36.1959	36.292	0.459564	0.529418	0.518362	0.35524	-0.306109	-0.353622	-0.348529	-0.252463
P08238;Q58FF7	HSP90AB1	Heat shock protein HSP 90-beta		34.3019	33.7305	33.5087	33.5468	33.7099	1.44344	2.24883	2.4021	1.48838	-0.571373	-0.79319	-0.755103	-0.59198
P54652	HSPA2	Heat shock-related 70 kDa protein 2		36.3921	36.024	36.1677	36.1091	36.1881	0.634703	0.368128	0.375919	0.274731	-0.368107	-0.224425	-0.282988	-0.20399
P30519	HMOX2	Heme oxygenase 2		26.9333	27.244	27.3471	26.6875	NaN	0.000226798	0.387575	0.296813	0.764229	0.000607173	-1.04371	-0.729715	-1.41201
Q9Y5Z4	HEBP2	Heme-binding protein 2		28.7707	28.0512	27.9258	28.135	28.0531	0.790056	0.741017	0.950863	0.826977	-0.719514	-1.72195	-0.635639	-0.717584
P69905	HBA1	Hemoglobin subunit alpha		29.0132	31.1122	30.9465	30.6073	31.0651	1.86964	1.83364	1.63483	1.87823	2.099	1.93328	1.5941	2.05195
P68871;P02042	HBB	Hemoglobin subunit beta;LVV-hemorphin-7;Spinorphin	Mito-Gly/Fresh	29.7765	31.513	31.5295	31.3966	31.5775	1.22582	1.40045	1.41381	2.68916	1.73646	1.75302	1.62007	1.80103
P02790	HPX	Hemopexin		32.1248	34.7233	34.8035	34.7346	34.8316	1.35655	1.44228	1.4444	1.53353	2.59852	2.6787	2.60979	2.70685
P09651;Q32P51	HNRNPA1;HNRNPA1L2	Heterogeneous nuclear ribonucleoprotein A1;Heterogeneous nuclear ribonucleoprotein A1, N-terminally processed;Heterogeneous nuclear ribonucleoprotein A1-like 2		28.1362	27.0011	27.4757	27.7266	26.7251	1.51907	0.809449	0.601922	1.64463	-1.51522	-1.18512	-1.15057	-2.34019
P51991	HNRNPA3	Heterogeneous nuclear ribonucleoprotein A3		30.4958	29.9831	30.0589	30.3257	30.1834	0.457833	0.418188	0.141645	0.288872	-0.512692	-0.436864	-0.170023	-0.312335
Q14103	HNRNPD	Heterogeneous nuclear ribonucleoprotein D0	Mito-Gly/Fresh	29.5616	27.6111	27.3896	27.8104	27.2804	1.23131	1.42406	1.14826	1.80179	-2.84934	-2.85793	-2.61293	-3.55621
P52597	HNRNPF	Heterogeneous nuclear ribonucleoprotein F;Heterogeneous nuclear ribonucleoprotein F, N-terminally processed		27.466	27.0767	26.9265	27.5385	26.9116	0.646307	1.21177	0.224135	1.20308	-1.19634	-1.53084	-0.26678	-0.708032
P31943	HNRNPH1	Heterogeneous nuclear ribonucleoprotein H;Heterogeneous nuclear ribonucleoprotein H, N-terminally processed		29.1049	28.1805	27.995	28.4862	27.746	0.922408	1.36087	0.696844	1.68753	-1.63895	-1.1099	-1.60028	-1.35892
P61978	HNRNPK	Heterogeneous nuclear ribonucleoprotein K		30.3766	29.2052	29.5517	29.5737	29.4718	1.28709	1.01912	0.841979	1.21336	-1.17143	-0.824937	-0.802948	-0.904802
P14866	HNRNPL	Heterogeneous nuclear ribonucleoprotein L		27.5506	27.3143	27.6321	27.9358	27.5076	0.568637	0.313172	0.638655	0.839781	-0.902569	-0.482468	-1.08283	-0.798576
P52272	HNRNPM	Heterogeneous nuclear ribonucleoprotein M		30.5243	28.8919	29.0543	29.3916	29.427	1.41121	1.71618	1.24717	1.33862	-1.63237	-1.46994	-1.13272	-1.09733
Q00839	HNRNPU	Heterogeneous nuclear ribonucleoprotein U	MitoQ/Fresh Mito-Gly/Fresh	29.466	27.511	27.46	27.3359	26.8926	1.88531	2.51473	1.35634	2.81549	-2.44637	-2.00601	-2.13012	-3.16918
Q1KMD3	HNRNPUL2	Heterogeneous nuclear ribonucleoprotein U-like protein 2		26.5914	NaN	NaN	NaN	NaN	0.435705	1.64578	1.82813	0.714428	-0.349983	-1.09361	-1.16514	-1.22473
P22626	HNRNPA2B1	Heterogeneous nuclear ribonucleoproteins A2/B1	BM/Fresh Glycerol/Fresh Mito-Gly/Fresh	32.306	29.8243	29.3233	30.0933	29.4857	2.8011	1.77612	2.26621	3.63092	-2.48172	-2.98273	-2.21274	-2.82027
P07910;P0DMR1;O60812;B7ZW38;B2RXH8;Q86SE5	HNRNPC;HNRNPCL4;HNRNPCL1;HNRNPCL3;HNRNPCL2	Heterogeneous nuclear ribonucleoproteins C1/C2;Heterogeneous nuclear ribonucleoprotein C-like 4;Heterogeneous nuclear ribonucleoprotein C-like 1;Heterogeneous nuclear ribonucleoprotein C-like 3;Heterogeneous nuclear ribonucleoprotein C-like 2		29.2693	28.8955	28.7015	28.9015	28.8153	0.282051	0.76449	0.420654	0.518133	-0.373758	-0.567773	-0.36779	-0.453956
P19367;Q2TB90	HK1	Hexokinase-1		32.9938	33.3181	33.3837	33.1927	33.1591	1.16424	1.3213	0.813923	0.632285	0.324323	0.389922	0.198906	0.165302
P09429	HMGB1	High mobility group protein B1	Mito-Gly/Fresh	29.6401	NaN	NaN	27.3034	NaN	1.57719	1.6639	1.51382	1.91405	-3.46367	-3.63884	-3.54555	-4.27336
P26583	HMGB2	High mobility group protein B2		30.4568	27.7657	27.7966	28.6005	27.6253	1.26261	1.25435	0.943529	1.23867	-3.67082	-2.66013	-1.85633	-2.83147
P49773	HINT1	Histidine triad nucleotide-binding protein 1		32.0426	31.9626	31.8707	31.9407	31.7381	0.114261	0.274386	0.157245	0.499121	-0.0800031	-0.17193	-0.101843	-0.304435
Q9BX68	HINT2	Histidine triad nucleotide-binding protein 2, mitochondrial		29.6349	29.6895	29.7002	29.5994	29.8867	0.0891732	0.0760987	0.0383064	0.298677	0.0545572	0.0653394	-0.0354983	0.251797
Q9NQE9	HINT3	Histidine triad nucleotide-binding protein 3		27.3547	27.2209	27.3548	27.2059	27.023	0.590132	0.0130822	0.132488	0.27294	-0.958356	-0.0160859	-0.148862	-0.331757
P12081;P49590	HARS	Histidine--tRNA ligase, cytoplasmic	Mito-Gly/Fresh	26.4086	NaN	NaN	NaN	NaN	1.6683	1.95268	0.422347	2.84905	-1.32425	-0.852852	0.357934	-1.05604
Q9UBN7	HDAC6	Histone deacetylase 6	Mito-Gly/Fresh	27.6822	27.7537	27.3074	27.5171	NaN	0.820462	0.646394	1.01733	2.19702	-1.20047	-1.19408	-1.79653	-1.85015
P16403	HIST1H1C	Histone H1.2		28.6619	28.7046	28.7533	29.2606	28.5748	0.872273	0.281827	0.65995	0.0629535	-1.7928	-0.416522	-2.11715	-0.0871264
P22492	HIST1H1T	Histone H1t		31.8669	31.4001	31.5105	31.6995	31.9974	0.449164	0.249987	0.136189	0.0947477	-0.466773	-0.356384	-0.167386	0.130482
Q16777;Q6FI13;REV__Q8NB25	HIST2H2AC;HIST2H2AA3	Histone H2A type 2-C;Histone H2A type 2-A		33.0201	32.0333	31.9042	31.9656	32.1707	0.570965	0.531584	0.58149	0.442566	-0.986752	-1.11592	-1.05452	-0.84939
Q71UI9;P0C0S5	H2AFV;H2AFZ	Histone H2A.V;Histone H2A.Z	Glycerol/Fresh	30.3359	27.8344	28.1489	27.396	27.6753	1.53795	1.61949	2.20037	1.70092	-2.50154	-3.53969	-2.93992	-2.66064
P0C5Z0;P0C5Y9	H2AFB2;H2AFB1	Histone H2A-Bbd type 2/3;Histone H2A-Bbd type 1		29.6378	28.546	28.7114	28.1972	28.2939	0.0198164	0.0331475	0.147298	0.101468	-0.0631142	0.102297	-0.411825	-0.315146
Q96A08	HIST1H2BA	Histone H2B type 1-A		29.1059	29.4784	29.3757	29.0568	29.4399	0.530311	0.509335	0.412014	0.524444	1.99963	1.89693	1.578	1.96113
Q99880;Q8N257	HIST1H2BL;HIST3H2BB	Histone H2B type 1-L;Histone H2B type 3-B		33.5893	31.1472	31.6517	31.2611	31.3755	0.960859	0.79252	0.941063	0.881192	-2.44207	-1.93751	-2.3282	-2.21379
Q71DI3;Q16695;P84243;P68431;Q6NXT2	HIST2H3A;HIST3H3;H3F3A;HIST1H3A;H3F3C	Histone H3.2;Histone H3.1t;Histone H3.3;Histone H3.1;Histone H3.3C		31.7658	31.0133	30.6789	31.2011	30.8982	0.759529	1.1806	0.404408	0.903607	-0.75242	-1.08688	-0.564695	-0.86751
P62805	HIST1H4A	Histone H4		32.656	31.771	32.0412	31.8768	31.8663	0.80987	0.491641	0.746329	0.733172	-0.885022	-0.61478	-0.779192	-0.789661
Q86X55	CARM1	Histone-arginine methyltransferase CARM1		26.9634	NaN	NaN	NaN	26.0017	1.46992	2.4666	1.99979	1.217	-0.730604	-1.24028	-1.7074	-0.632523
Q09028;Q16576	RBBP4	Histone-binding protein RBBP4	BM/Fresh	27.0785	NaN	NaN	27.1685	26.8952	2.66115	1.22556	0.683439	0.505821	-1.26705	-0.958994	-0.932573	-0.564531
Q93099	HGD	Homogentisate 1,2-dioxygenase		28.6992	28.2529	28.4209	28.3788	28.0462	0.348384	0.244711	0.26735	0.671421	-0.446276	-0.278306	-0.320432	-1.36439
Q05469	LIPE	Hormone-sensitive lipase		26.7694	NaN	NaN	NaN	26.1806	0.551114	1.07078	0.755899	0.319201	-1.08668	-1.99673	-1.41409	-0.676411
P50502;Q8IZP2;Q8NFI4	ST13;ST13P4;ST13P5	Hsc70-interacting protein;Putative protein FAM10A4;Putative protein FAM10A5		32.9549	32.3636	32.3532	32.4145	32.5131	0.573134	0.593283	0.516487	0.385826	-0.591329	-0.601735	-0.540363	-0.441827
Q9NZL4	HSPBP1	Hsp70-binding protein 1	BM/Fresh Glycerol/Fresh Mito-Gly/Fresh	27.7871	NaN	27.1599	NaN	NaN	2.09281	1.25155	2.64839	3.07447	-2.3588	-2.16656	-2.29591	-3.35668
Q16543	CDC37	Hsp90 co-chaperone Cdc37;Hsp90 co-chaperone Cdc37, N-terminally processed		30.2224	28.9668	29.0099	29.2684	29.0086	1.53017	1.47284	1.21744	1.42501	-1.25565	-1.2126	-0.95402	-1.21388
O00291;O75146	HIP1	Huntingtin-interacting protein 1		30.0407	29.0976	28.8488	29.0627	28.9749	0.556529	0.713739	0.60796	0.633598	-0.943089	-1.19184	-0.97791	-1.06575
P38567	SPAM1	Hyaluronidase PH-20		28.6075	29.5049	29.6079	29.4911	29.6805	1.08565	1.40407	1.31362	1.80782	0.897402	1.00047	0.883615	1.07307
Q16836	HADH	Hydroxyacyl-coenzyme A dehydrogenase, mitochondrial		29.4795	29.6067	29.391	29.1162	29.6439	0.110307	0.0785401	0.396833	0.203547	0.127108	-0.0885073	-0.363386	0.164402
Q16775	HAGH	Hydroxyacylglutathione hydrolase, mitochondrial		31.131	30.423	30.507	30.3139	30.1504	1.01464	0.97613	1.17639	1.35291	-0.707985	-0.623909	-0.817083	-0.980539
P00492;Q9NRG1	HPRT1	Hypoxanthine-guanine phosphoribosyltransferase		31.3439	30.9254	30.6758	30.5873	30.802	0.338304	0.738428	0.671362	0.532412	-0.418561	-0.668196	-0.756655	-0.541934
Q9Y4L1	HYOU1	Hypoxia up-regulated protein 1		34.0465	33.4577	33.451	33.4744	33.5547	0.814128	0.755505	0.843376	0.657169	-0.588823	-0.59551	-0.572192	-0.491868
P01876	IGHA1	Ig alpha-1 chain C region		30.0063	29.7928	29.6541	29.8295	29.7488	0.0666747	0.110524	0.0591402	0.0882689	-0.213524	-0.352213	-0.176802	-0.257527
P01857	IGHG1	Ig gamma-1 chain C region		31.8701	32.9552	32.9006	32.6631	32.9831	0.552889	0.555625	0.385338	0.602235	1.08515	1.0305	0.793002	1.11301
P01859	IGHG2	Ig gamma-2 chain C region		29.2348	29.8048	29.4055	29.7205	29.7626	0.208016	0.0563168	0.139338	0.196466	0.569954	0.170635	0.485712	0.527759
P01860	IGHG3	Ig gamma-3 chain C region		NaN	28.2732	28.1999	28.1481	28.3971	1.78879	1.72966	1.69286	1.77909	2.48949	2.41617	2.36441	2.61347
P01834	IGKC	Ig kappa chain C region		30.3121	31.4508	31.6625	31.4707	31.6194	0.823777	0.844684	0.811041	1.09599	1.13863	1.35035	1.15851	1.3073
P0DOY3;P0DOY2;P0CF74;A0M8Q6	IGLC6;IGLC7	Ig lambda-6 chain C region;Ig lambda-7 chain C region		29.8889	31.0349	30.5673	30.6984	31.0709	0.520544	0.305697	0.38678	0.622659	1.146	0.678419	0.809448	1.18199
Q9Y6R7	FCGBP	IgGFc-binding protein		28.5074	30.8502	30.4954	30.5739	30.7947	1.06373	0.964398	0.998748	1.16586	2.34285	1.98805	2.06648	2.28731
P78318	IGBP1	Immunoglobulin-binding protein 1		27.131	27.1834	27.4046	27.1898	27.2418	0.0518589	0.0745551	0.0559028	0.254428	0.0524267	-0.103577	0.0588411	-0.360531
P52292	KPNA2	Importin subunit alpha-1		29.9058	29.2989	29.5041	29.4798	29.4079	0.951426	0.598379	0.96642	1.24005	-0.606939	-0.401683	-0.426007	-0.497896
O00629	KPNA4	Importin subunit alpha-3		28.5401	28.3829	28.2379	28.0243	28.111	0.114482	0.283043	0.544333	0.427858	-0.157173	-0.30212	-0.515737	-0.4291
O00505	KPNA3	Importin subunit alpha-4		29.9246	29.4139	29.6941	29.6371	29.4523	0.497035	0.288579	0.443451	0.706829	-0.510708	-0.230572	-0.287561	-0.472361
O60684;O15131	KPNA6;KPNA5	Importin subunit alpha-7;Importin subunit alpha-6		27.6748	27.7458	27.0382	27.3267	27.0659	0.844166	0.922443	0.717591	0.727333	-1.25559	-1.21396	-0.835623	-1.44589
Q14974	KPNB1	Importin subunit beta-1		31.9807	31.0035	31.0576	31.2144	31.2173	1.53806	1.74953	2.06437	1.49809	-0.977193	-0.923049	-0.766253	-0.76339
Q8TEX9	IPO4	Importin-4		28.1955	26.4053	27.458	26.2591	25.8979	1.42734	1.02244	1.61345	1.50303	-2.27417	-1.41125	-1.91879	-2.39373
O00410;O60518	IPO5	Importin-5		32.2905	31.2008	31.1511	31.2502	31.32	0.901446	1.04741	0.876577	0.874752	-1.08972	-1.13943	-1.04039	-0.970586
O95373;O15397	IPO7	Importin-7		26.8388	26.6761	26.7333	26.7403	26.9606	0.164107	0.0964896	0.152012	0.0994976	-0.162652	-0.105417	-0.168612	0.121791
Q6PEW0	PRSS54	Inactive serine protease 54		29.044	29.6256	29.6156	29.4221	29.6409	0.546388	0.540984	0.374375	0.696564	0.581514	0.571596	0.378005	0.596823
Q15181	PPA1	Inorganic pyrophosphatase		28.8625	28.3439	28.4634	28.1742	28.4805	0.487718	0.348753	0.508611	0.3151	-0.51864	-0.399118	-0.688342	-0.382006
Q9H2U2	PPA2	Inorganic pyrophosphatase 2, mitochondrial		29.2496	28.8015	28.7902	28.9315	28.9466	0.346013	0.377291	0.285155	0.250177	-0.448118	-0.45937	-0.318064	-0.302956
P20839	IMPDH1	Inosine-5-monophosphate dehydrogenase 1		26.6478	NaN	NaN	NaN	NaN	0.732658	1.66699	1.60569	0.962563	-1.0719	-1.19045	-1.19576	-1.51062
P12268	IMPDH2	Inosine-5-monophosphate dehydrogenase 2		29.3587	28.6785	28.8045	28.9196	28.9113	0.976516	0.799888	0.651444	0.671207	-0.680188	-0.554176	-0.439025	-0.447409
A0A024RBG1;Q9NZJ9;Q96G61;Q8NFP7	NUDT4;NUDT11;NUDT10	Inositol monophosphatase 1		27.8021	27.553	28.0419	27.6355	27.7171	0.712062	0.749025	0.954201	0.988799	-0.599515	-1.1992	-1.21082	-1.27953
P29218	IMPA1	Inositol monophosphatase 1		33.0912	32.494	32.3896	32.2591	32.5658	0.875498	1.06924	1.34247	0.805723	-0.597254	-0.701628	-0.83217	-0.525441
Q9NPH2	ISYNA1	Inositol-3-phosphate synthase 1	Glycerol/Fresh	27.5052	25.898	NaN	NaN	NaN	1.32511	1.09805	2.05892	1.26163	-1.43855	-1.66336	-2.3638	-1.44897
P14735	IDE	Insulin-degrading enzyme		27.1283	NaN	26.7778	26.7091	NaN	0.315585	0.00473968	0.70327	0.723532	-0.504936	0.00810178	-0.957218	-0.814744
P18065	IGFBP2	Insulin-like growth factor-binding protein 2		29.8163	30.657	30.4315	30.4979	30.3752	1.36477	1.10826	1.11621	0.815938	0.84079	0.615226	0.681635	0.558959
P22692	IGFBP4	Insulin-like growth factor-binding protein 4		28.7257	30.0854	29.9677	29.8377	29.756	1.46159	1.38416	1.36048	1.32203	1.35965	1.24195	1.11198	1.03031
P24593	IGFBP5	Insulin-like growth factor-binding protein 5	Mito-Gly/Fresh	NaN	30.1096	29.2358	30.4997	29.3346	1.26896	0.898119	1.29471	1.98972	4.988	2.80439	4.07375	4.21301
Q9Y581	INSL6	Insulin-like peptide INSL6;Insulin-like peptide INSL6 B chain;Insulin-like peptide INSL6 A chain		27.8032	27.1255	27.2537	27.1796	27.1572	0.283256	0.0242943	0.241084	0.291337	0.477383	-0.0689691	-0.553178	0.509059
Q9Y287	ITM2B	Integral membrane protein 2B;BRI2, membrane form;BRI2 intracellular domain;BRI2C, soluble form;Bri23 peptide		27.4218	28.1988	28.3768	28.3623	28.4304	0.727094	0.792635	0.77452	0.333476	1.45114	1.6291	1.61464	0.951515
O75569	PRKRA	Interferon-inducible double-stranded RNA-dependent protein kinase activator A		28.6511	28.2628	27.9077	27.7104	28.0101	0.502995	0.963755	0.808802	0.396726	-1.16436	-1.89532	-1.387	-0.641028
Q6NXR0	IRGC	Interferon-inducible GTPase 5		27.3424	28.2849	28.5508	28.5029	28.2162	0.598915	1.02834	0.527613	0.42698	0.942518	1.20837	1.16055	0.873772
Q12905	ILF2	Interleukin enhancer-binding factor 2		27.4322	NaN	NaN	27.3365	NaN	1.5324	0.978628	0.726127	0.501409	-1.9199	-1.4972	-1.16988	-1.17371
Q12906;Q96SI9	ILF3	Interleukin enhancer-binding factor 3	MitoQ/Fresh Glycerol/Fresh Mito-Gly/Fresh	27.7347	NaN	NaN	NaN	NaN	1.02432	2.60362	2.24858	3.17159	-1.74674	-1.84944	-1.96514	-2.19487
Q8IY31	IFT20	Intraflagellar transport protein 20 homolog		25.8707	26.0587	26.3374	26.2504	26.4935	0.313347	0.132435	0.318809	0.307314	-0.227676	-0.227169	-0.362674	0.334379
Q9Y547	HSPB11	Intraflagellar transport protein 25 homolog		27.5031	27.844	27.4801	28.5231	27.0943	0.541801	0.378952	0.29621	1.25225	-0.977214	-0.451656	-0.614475	-1.29498
Q9BW83	IFT27	Intraflagellar transport protein 27 homolog		26.747	26.8767	27.0933	27.0789	26.3593	0.193573	0.560163	0.221869	0.78198	0.129738	0.346327	-0.47942	-0.508505
Q9H1K1	ISCU	Iron-sulfur cluster assembly enzyme ISCU, mitochondrial		26.9567	26.7066	NaN	27.1225	NaN	0.798876	1.54508	0.270593	0.860745	-1.41084	-1.97267	-0.430635	-1.17138
Q7L266	ASRGL1	Isoaspartyl peptidase/L-asparaginase;Isoaspartyl peptidase/L-asparaginase alpha chain;Isoaspartyl peptidase/L-asparaginase beta chain		33.5611	33.1266	33.1341	33.1299	33.3032	0.748514	0.745643	0.747819	0.418401	-0.43453	-0.427039	-0.431276	-0.257909
Q9UKU7	ACAD8	Isobutyryl-CoA dehydrogenase, mitochondrial		26.8866	27.1332	27.0749	26.9817	26.9218	0.259636	0.221049	0.320968	0.10803	0.246614	-0.434033	-0.660601	-0.120323
Q96CN7	ISOC1	Isochorismatase domain-containing protein 1		26.903	NaN	NaN	26.4741	26.0773	1.49955	1.05617	0.204143	1.03196	-1.40615	-0.799477	-0.32715	-0.825717
Q96AB3	ISOC2	Isochorismatase domain-containing protein 2, mitochondrial		27.6605	27.7052	27.6871	27.7215	27.7997	0.0655387	0.0263343	0.102847	0.358591	0.0447261	0.0266558	0.0610511	-0.961554
P50213	IDH3A	Isocitrate dehydrogenase [NAD] subunit alpha, mitochondrial		29.9852	30.0429	30.1	30.2757	30.0331	0.0507763	0.101213	0.338489	0.0524557	0.0576973	0.114783	0.29053	0.0478764
O43837	IDH3B	Isocitrate dehydrogenase [NAD] subunit beta, mitochondrial		28.9904	29.1578	28.9479	29.0026	29.1374	0.164419	0.0321525	0.0113323	0.124183	0.167376	-0.0425688	0.0121136	0.146919
P51553	IDH3G	Isocitrate dehydrogenase [NAD] subunit gamma, mitochondrial		26.1092	NaN	NaN	NaN	NaN	0.30691	0.0782	0.219926	0.343102	-0.37019	-0.112345	-0.362143	-0.32015
O75874	IDH1	Isocitrate dehydrogenase [NADP] cytoplasmic		32.41	31.8049	31.5968	31.5672	31.6217	0.588055	0.723921	0.836362	0.759037	-0.60511	-0.813243	-0.8428	-0.788344
P48735	IDH2	Isocitrate dehydrogenase [NADP], mitochondrial		26.1932	NaN	NaN	NaN	NaN	0.0148674	1.01809	0.387093	0.255808	-0.0246671	-1.05107	-0.47241	-0.378057
P41252	IARS	Isoleucine--tRNA ligase, cytoplasmic		30.2398	29.1723	28.8491	29.2197	28.8861	1.07257	1.27011	1.45998	0.909055	-1.06748	-1.39072	-1.02013	-1.35375
Q9NSE4	IARS2	Isoleucine--tRNA ligase, mitochondrial		27.4727	27.4042	27.4423	27.2864	27.0025	0.0315607	0.0144082	0.219139	0.275995	-0.0684338	-0.0303211	-0.392348	-0.470175
Q13907	IDI1	Isopentenyl-diphosphate Delta-isomerase 1		26.7943	26.7884	26.7793	26.8698	NaN	0.444836	0.70297	0.30051	0.732307	-0.469507	-1.00235	-0.57267	-1.05978
P26440	IVD	Isovaleryl-CoA dehydrogenase, mitochondrial		27.7344	27.816	28.0245	27.9045	28.3761	0.256966	0.134028	0.0772737	0.338626	-0.719721	0.290129	0.170092	0.64169
Q8IYV9	IZUMO1	Izumo sperm-egg fusion protein 1		27.5586	27.4521	27.6329	27.5757	27.4511	0.0381462	0.0304005	0.00662402	0.055669	-0.106463	0.074269	0.0170918	-0.107461
Q6UXV1	IZUMO2	Izumo sperm-egg fusion protein 2		26.4776	27.4751	27.4765	27.3896	27.2515	0.312237	0.655294	0.29649	0.68603	0.865323	1.31716	0.812951	1.36164
Q1ZYL8	IZUMO4	Izumo sperm-egg fusion protein 4		32.1624	32.2569	32.3367	32.2406	32.5474	0.256595	0.392083	0.330151	1.82245	0.0945269	0.174276	0.0781682	0.384983
Q9UBX7	KLK11	Kallikrein-11;Kallikrein-11 inactive chain 1;Kallikrein-11 inactive chain 2		30.3622	31.0277	30.8163	30.402	30.548	0.650344	0.579884	0.431408	0.480019	2.0667	1.85531	1.441	1.58701
P20151	KLK2	Kallikrein-2		31.1867	31.9887	32.0812	32.2303	32.018	0.842502	0.93918	1.11834	0.861352	0.801998	0.894531	1.04366	0.831327
Q6JEL2	KLHL10	Kelch-like protein 10		30.4599	30.6506	30.7085	30.5071	30.5871	0.347431	0.443659	0.0659538	0.197805	0.190658	0.248589	0.0471681	0.127202
P05783;CON__H-INV:HIT000015463	KRT18	Keratin, type I cytoskeletal 18		29.3841	29.6327	28.7962	29.1961	29.0519	0.807718	0.567618	0.0932973	0.230585	-2.60438	-0.587863	-0.188025	-0.332183
Q14894	CRYM	Ketimine reductase mu-crystallin		28.1869	27.7926	28.0548	27.6905	27.6365	0.483352	0.0734643	0.484864	1.17583	-0.394306	-0.132062	-0.496418	-1.72827
Q07666;Q5VWX1	KHDRBS1	KH domain-containing, RNA-binding, signal transduction-associated protein 1	Glycerol/Fresh	NaN	NaN	NaN	27.9205	NaN	-4.34294e-08	-4.34294e-08	3.26222	-4.34294e-08	0	0	2.35765	0
Q6ZWJ8	KCP	Kielin/chordin-like protein	BM/Fresh Glycerol/Fresh Mito-Gly/Fresh	26.5653	28.7378	28.448	28.8282	28.5429	2.03445	1.67131	1.89841	1.83052	2.82568	2.53587	2.91612	2.63086
Q86UP2	KTN1	Kinectin		29.2849	27.6058	28.54	27.2819	28.1117	0.853564	1.00023	0.960248	1.04867	-1.67912	-3.00517	-2.00298	-2.32235
Q07866	KLC1	Kinesin light chain 1		27.6312	27.1958	26.8962	27.1873	27.6076	0.656525	1.42769	0.65886	0.0348749	-0.435418	-1.77086	-0.443906	-0.023613
P33176	KIF5B	Kinesin-1 heavy chain		29.6176	29.082	29.1648	29.1915	29.2069	1.49211	1.05622	1.21663	0.833936	-0.535644	-0.452798	-0.426053	-0.410741
Q9HAQ2	KIF9	Kinesin-like protein KIF9		28.0863	27.9799	27.9902	28.2958	28.0445	0.348137	0.364759	0.536599	0.397247	0.7457	0.75602	1.06161	0.810275
P01042	KNG1	Kininogen-1;Kininogen-1 heavy chain;T-kinin;Bradykinin;Lysyl-bradykinin;Kininogen-1 light chain;Low molecular weight growth-promoting factor		27.9568	29.485	29.7555	29.3387	29.5625	0.975374	1.12935	0.985371	1.11778	2.66899	2.93947	2.52261	2.74647
Q5H943	CT83	Kita-kyushu lung cancer antigen 1		25.4384	NaN	NaN	NaN	NaN	0.440879	0.92189	0.0698831	0.199271	0.532035	1.0387	0.132194	0.272487
O43278	SPINT1	Kunitz-type protease inhibitor 1		28.3443	28.3681	28.6916	28.6307	28.7306	0.43876	0.628275	0.566759	0.647104	0.89176	1.21529	1.15432	1.25428
O43291	SPINT2	Kunitz-type protease inhibitor 2		27.3591	26.9839	26.6962	27.328	27.9165	0.122638	0.0342783	0.10938	0.24815	0.416442	0.128778	0.367893	0.795981
P49223	SPINT3	Kunitz-type protease inhibitor 3		29.9438	30.4667	30.1809	30.1761	30.3815	0.259113	0.111139	0.102686	0.20185	0.522923	0.237136	0.232269	0.437645
Q08431	MFGE8	Lactadherin;Lactadherin short form;Medin		28.693	28.0763	27.918	27.9875	28.2677	0.216218	0.272151	0.26034	0.368779	-0.616647	-0.774949	-0.705488	-1.13915
P02788	LTF	Lactotransferrin;Lactoferricin-H;Kaliocin-1;Lactoferroxin-A;Lactoferroxin-B;Lactoferroxin-C		37.852	38.1479	38.225	38.1249	38.2021	0.21325	0.37203	0.210565	0.341052	0.295886	0.372987	0.272856	0.350058
Q04760	GLO1	Lactoylglutathione lyase		31.0178	31.2965	31.3607	31.6599	31.1983	0.257764	0.332352	0.643672	0.133205	0.278742	0.342967	0.642186	0.18055
Q9Y2S2	CRYL1	Lambda-crystallin homolog		28.4457	27.293	27.2835	27.5414	27.7854	0.716597	0.844885	0.70095	0.79164	-1.15277	-1.1622	-0.904354	-1.08405
P20700	LMNB1	Lamin-B1		27.9993	NaN	NaN	27.7713	28.2015	0.899549	1.09635	0.63313	0.347876	-1.95409	-2.59686	-1.77779	-0.979359
O15230;Q16787	LAMA5	Laminin subunit alpha-5		29.9099	31.5441	31.4864	31.585	31.5916	1.52124	1.35213	1.41935	1.62356	1.63423	1.57653	1.67513	1.68173
P55268;A4D0S4	LAMB2	Laminin subunit beta-2		31.4167	32.7066	32.6528	32.7609	32.8124	1.46145	1.20701	1.3256	1.37548	1.28987	1.23602	1.34415	1.39569
P11047;Q9Y6N6	LAMC1	Laminin subunit gamma-1		29.0625	31.2359	31.1867	31.3987	31.2876	1.02199	0.955572	1.08591	1.05419	2.17338	2.12419	2.33623	2.22506
Q96RQ9	IL4I1	L-amino-acid oxidase		30.8847	30.5482	30.5183	30.4568	30.6301	0.26435	0.335609	0.393773	0.235654	-0.336503	-0.366458	-0.427917	-0.254613
Q9NRN7	AASDHPPT	L-aminoadipate-semialdehyde dehydrogenase-phosphopantetheinyl transferase	Glycerol/Fresh Mito-Gly/Fresh	28.0476	27.7471	27.7694	NaN	NaN	1.13968	1.08921	3.18201	2.53063	-1.16029	-1.78928	-2.53638	-2.89064
O43813	LANCL1	LanC-like protein 1		28.744	28.2574	28.3265	27.5033	27.6713	0.469636	0.361824	1.45367	0.997049	-0.486615	-0.417484	-1.5598	-1.40885
Q9NS86	LANCL2	LanC-like protein 2	Glycerol/Fresh	27.08	NaN	NaN	NaN	NaN	1.18336	1.57292	3.12832	1.93184	-0.85955	-1.71279	-1.87559	-1.56142
P46379	BAG6	Large proline-rich protein BAG6		30.5398	29.6442	29.605	29.6707	29.6859	1.13348	1.11028	1.15667	1.14664	-0.895513	-0.934786	-0.869099	-0.853871
Q9NS15	LTBP3	Latent-transforming growth factor beta-binding protein 3		28.1404	29.3465	28.8608	28.784	28.8961	1.11739	0.668815	0.847132	0.592521	1.20606	0.720364	0.643532	0.755693
O75610	LEFTY1	Left-right determination factor 1		27.1578	27.345	27.1298	26.743	27.0008	0.101125	0.0134226	0.217119	0.100912	0.187227	-0.0279516	-0.414747	-0.180667
Q99538	LGMN	Legumain		29.0346	29.534	29.4447	29.3472	29.5626	0.298415	0.233451	0.184506	0.33402	0.499422	0.410153	0.312591	0.527985
Q9UIC8	LCMT1	Leucine carboxyl methyltransferase 1		27.6814	NaN	27.0264	26.7602	26.8154	1.35874	0.573475	0.879838	0.940255	-1.7747	-0.900812	-1.26125	-1.2796
Q9NQ48	LZTFL1	Leucine zipper transcription factor-like protein 1		31.9072	30.5348	30.4762	30.598	30.711	1.65195	1.58935	1.53057	1.59541	-1.37241	-1.43104	-1.3092	-1.19624
P02750	LRG1	Leucine-rich alpha-2-glycoprotein		28.6672	30.9443	30.7523	30.643	30.8664	0.744372	0.672577	0.670086	0.756548	2.27705	2.08506	1.97577	2.19914
Q32MZ4	LRRFIP1	Leucine-rich repeat flightless-interacting protein 1		26.5258	NaN	NaN	NaN	NaN	0.213685	0.857494	2.20212	1.25827	-0.295228	-0.968704	-1.39968	-1.03511
Q53EV4	LRRC23	Leucine-rich repeat-containing protein 23		27.244	27.9811	28.2226	28.0789	28.3117	0.950449	1.22335	0.966956	1.44185	0.737083	0.978594	0.83491	1.06768
A6NM11;A6NMS7	LRRC37A2;LRRC37A	Leucine-rich repeat-containing protein 37A2;Leucine-rich repeat-containing protein 37A		33.2072	33.6467	33.7454	33.7607	33.6879	0.299867	0.392073	0.417538	0.348444	0.439515	0.538209	0.553481	0.480718
O60309	LRRC37A3	Leucine-rich repeat-containing protein 37A3		28.3404	28.6667	28.96	28.9457	28.3893	0.381013	0.612255	0.847144	0.0500954	0.326289	0.619535	0.605265	0.0488612
Q96QE4	LRRC37B	Leucine-rich repeat-containing protein 37B		32.8589	32.5616	32.9062	32.7562	32.7003	0.192534	0.0249314	0.0642947	0.107352	-0.297277	0.0472857	-0.102737	-0.15866
Q8N1G4	LRRC47	Leucine-rich repeat-containing protein 47		27.2558	27.3998	27.1379	27.2989	26.913	0.774269	0.467444	0.365466	0.718207	-1.37655	-0.645934	-0.637259	-0.719024
Q9H069	LRRC48	Leucine-rich repeat-containing protein 48		NaN	27.5709	27.1685	27.3175	27.3442	0.236523	0.62546	0.263554	0.00598548	0.685691	0.975641	0.533269	0.0144189
Q9P2J5	LARS	Leucine--tRNA ligase, cytoplasmic		29.6701	28.0837	28.5847	28.9145	27.8156	0.972796	0.647499	0.302176	1.24222	-2.6861	-1.08543	-0.755641	-1.85453
P42702	LIFR	Leukemia inhibitory factor receptor		27.2803	27.3553	27.3027	27.5419	27.2426	0.357775	0.378595	0.542505	0.0756806	0.742577	0.689954	0.929195	0.240859
P09960	LTA4H	Leukotriene A-4 hydrolase	BM/Fresh MitoQ/Fresh Glycerol/Fresh Mito-Gly/Fresh	31.2594	28.3217	28.3307	28.4244	28.6431	2.10424	2.10584	2.05397	1.99147	-2.93769	-2.9287	-2.83501	-2.61632
Q14847	LASP1	LIM and SH3 domain protein 1		28.2209	NaN	NaN	NaN	NaN	0.979652	1.5117	1.40925	1.25512	-1.68934	-2.71589	-2.64639	-2.12472
Q13449	LSAMP	Limbic system-associated membrane protein		29.376	28.8969	28.6953	28.8399	28.6428	0.152886	0.109424	0.159882	0.102359	0.637862	0.436249	0.580802	0.383738
Q6XZB0	LIPI	Lipase member I		27.1368	27.726	27.3077	27.4835	27.425	1.13951	0.925193	0.99997	0.960306	2.07644	1.65806	1.83387	1.77536
P31025;Q5VSP4	LCN1	Lipocalin-1		27.8726	28.576	28.5629	28.1775	28.3598	0.205475	0.200239	0.0815853	0.139947	0.703376	0.690275	0.304901	0.487171
Q86X29	LSR	Lipolysis-stimulated lipoprotein receptor		27.1465	27.9934	28.122	28.0179	28.934	1.06964	1.16711	0.989303	0.727915	2.19141	2.32003	2.21597	2.08361
Q93052	LPP	Lipoma-preferred partner		27.4515	28.2289	27.9918	27.5231	NaN	0.369741	0.354091	0.0383758	1.03293	-1.00071	-0.768018	0.0715898	-1.42201
P06858	LPL	Lipoprotein lipase		32.7327	33.7304	33.8782	33.9447	33.8584	0.754164	0.73303	0.859802	0.734117	0.997753	1.14551	1.21204	1.12576
Q9Y2F5	ICE1	Little elongation complex subunit 1		32.1202	NaN	33.315	33.7459	33.5047	0.883027	0.695048	0.795555	0.747759	-3.86157	3.16659	3.59748	3.3563
P00338;Q6ZMR3	LDHA	L-lactate dehydrogenase A chain		31.5924	31.237	31.1391	31.1077	31.0504	0.699765	0.75622	0.652155	1.01436	-0.35541	-0.453329	-0.484769	-0.542018
Q9BYZ2	LDHAL6B	L-lactate dehydrogenase A-like 6B		31.5764	31.8605	31.911	31.823	31.8365	0.9872	0.497046	0.815584	0.427702	0.284022	0.334524	0.246531	0.260069
P07195	LDHB	L-lactate dehydrogenase B chain		31.3059	30.5969	30.6063	30.7327	30.7507	1.4833	1.67599	0.911361	0.782144	-0.708958	-0.699547	-0.573158	-0.555161
P07864	LDHC	L-lactate dehydrogenase C chain		35.4667	35.4239	35.4943	35.3601	35.5981	0.0421445	0.0263514	0.111185	0.137336	-0.0428543	0.0275332	-0.106592	0.131415
P33121;REV__Q9P2K8	ACSL1	Long-chain-fatty-acid--CoA ligase 1		31.8213	31.6821	31.7142	31.8632	31.7888	0.175708	0.131279	0.0420594	0.0357921	-0.139232	-0.107068	0.0418771	-0.032465
O95573;O60488	ACSL3	Long-chain-fatty-acid--CoA ligase 3	Glycerol/Fresh	27.5121	NaN	NaN	NaN	NaN	1.76312	1.00289	2.24697	1.55646	-1.94648	-1.58502	-2.0373	-1.70671
Q9UKU0	ACSL6	Long-chain-fatty-acid--CoA ligase 6		27.682	27.5197	26.8515	26.9592	27.5426	0.650867	0.388254	0.498537	0.556513	-1.61734	-0.830481	-1.12386	-1.34173
Q5FVE4;Q96GR2	ACSBG2	Long-chain-fatty-acid--CoA ligase ACSBG2		27.976	29.0443	29.0512	28.353	28.7108	0.513211	0.480757	0.114573	0.282749	1.06831	1.07512	0.376935	0.734755
P24666	ACP1	Low molecular weight phosphotyrosine protein phosphatase		29.3523	27.9647	28.1747	28.2207	28.0497	0.733962	0.921186	0.66681	1.04088	-1.38751	-1.17757	-1.13154	-1.30253
Q7Z4W1	DCXR	L-xylulose reductase		30.642	30.1484	30.268	30.3833	30.0114	0.333178	0.250298	0.150288	0.457488	-0.493613	-0.37405	-0.25877	-0.630607
Q15046	KARS	Lysine--tRNA ligase		31.5036	30.8674	30.5914	30.7666	30.6689	0.443056	0.604887	0.532674	0.608014	-0.636199	-0.912185	-0.736965	-0.834727
P38571	LIPA	Lysosomal acid lipase/cholesteryl ester hydrolase		NaN	27.4654	27.4108	27.3972	27.2559	1.48091	0.664699	1.9119	1.7099	1.47366	1.06784	1.66314	1.52184
P10253	GAA	Lysosomal alpha-glucosidase;76 kDa lysosomal alpha-glucosidase;70 kDa lysosomal alpha-glucosidase		29.9862	30.231	30.191	30.039	30.1618	0.272564	0.22023	0.0514474	0.192205	0.244761	0.204838	0.0528037	0.175656
P42785	PRCP	Lysosomal Pro-X carboxypeptidase		30.9583	31.3493	31.2268	31.1527	31.2437	1.32521	0.886566	0.777421	0.848688	0.391024	0.268488	0.194427	0.285419
P11279	LAMP1	Lysosome-associated membrane glycoprotein 1		29.535	29.6788	29.722	29.743	29.6299	0.099358	0.132296	0.149052	0.0550626	0.143746	0.186988	0.20792	0.0948633
P13473	LAMP2	Lysosome-associated membrane glycoprotein 2		28.7961	29.4313	29.4367	29.1626	29.5993	0.492751	0.555819	0.374138	0.59932	0.635198	0.640638	0.366536	0.803251
P61626	LYZ	Lysozyme C		29.1046	27.1506	27.9205	26.7152	26.7691	0.479987	0.497701	0.502611	0.384878	-2.81118	-2.99897	-2.97678	-2.33553
Q6UWQ5	LYZL1	Lysozyme-like protein 1		29.9352	30.3974	30.0607	29.8542	30.131	0.266664	0.0680895	0.0615254	0.196543	-1.00561	0.125504	-0.0809472	0.195857
Q7Z4W2	LYZL2	Lysozyme-like protein 2		30.6397	31.0827	30.8937	31.053	30.7463	0.353252	0.203654	0.375767	0.0814902	0.443055	0.253991	0.413321	0.106643
Q96KX0	LYZL4	Lysozyme-like protein 4		31.426	31.6091	31.4934	31.5117	31.6411	0.23919	0.0705606	0.0945659	0.312424	0.183057	0.0673955	0.0856889	0.215062
O75951	LYZL6	Lysozyme-like protein 6		31.1322	31.3492	31.3709	31.1752	31.1007	0.649089	0.495834	0.076956	0.12388	0.216931	0.238635	0.0429948	-0.0315317
P14174	MIF	Macrophage migration inhibitory factor		31.3239	30.7906	30.6724	30.5545	30.6242	0.488374	0.614784	0.689959	0.544272	-0.533384	-0.651524	-0.76949	-0.699764
P40121	CAPG	Macrophage-capping protein	BM/Fresh Mito-Gly/Fresh	29.1202	NaN	28.3289	28.4332	NaN	2.06388	0.632234	0.355291	1.93801	-3.96024	-1.28393	-0.687052	-3.29082
Q7Z745	MROH2B	Maestro heat-like repeat-containing protein family member 2B		27.1967	25.8412	26.4774	NaN	26.8579	0.405942	0.219881	0.0381377	0.146217	-0.737988	0.51865	-0.0797831	0.299888
Q14764	MVP	Major vault protein		27.8811	27.0042	26.6418	26.3978	26.6547	0.402289	0.623531	0.69087	0.656059	-0.876926	-1.30432	-1.48328	-1.37507
P40925	MDH1	Malate dehydrogenase, cytoplasmic		31.4456	30.6984	30.6782	30.6288	30.9662	0.970983	1.01549	1.18272	0.581955	-0.747203	-0.767443	-0.81683	-0.479478
P40926	MDH2	Malate dehydrogenase, mitochondrial		34.3263	34.4163	34.5043	34.332	34.2648	0.169642	0.317845	0.00842994	0.0872672	0.0900027	0.178	0.0057195	-0.06147
Q14165	MLEC	Malectin		27.5912	27.1756	27.6021	27.1045	27.184	0.574398	0.765203	0.770128	0.637087	-0.415621	-0.872554	-0.916199	-1.06569
O43708	GSTZ1	Maleylacetoacetate isomerase		28.3557	27.1354	26.817	27.0205	27.3412	0.111649	0.450035	0.31924	0.0303103	-0.297075	-1.13377	-0.807588	-0.0912374
O43451;Q2M2H8;P14410	MGAM	Maltase-glucoamylase, intestinal;Maltase;Glucoamylase		28.8306	29.2014	28.7698	28.911	29.1656	0.587184	0.354929	0.393774	0.511152	1.37942	0.947841	1.08905	1.34367
Q7Z304	MAMDC2	MAM domain-containing protein 2		27.9359	29.3914	29.0902	29.3864	29.1727	0.880732	0.706834	0.752354	0.798045	2.4626	2.16133	2.45752	2.24385
Q96IJ6	GMPPA	Mannose-1-phosphate guanyltransferase alpha		27.1813	26.7349	26.9877	26.7768	27.0659	0.577315	0.236237	1.16218	0.176817	-0.835433	-0.193527	-0.711693	-0.115396
Q9Y5P6	GMPPB	Mannose-1-phosphate guanyltransferase beta		29.3424	29.1812	29.1778	29.3096	29.0664	0.195896	0.215109	0.0357105	0.403612	-0.161131	-0.164572	-0.0327562	-0.275968
P34949	MPI	Mannose-6-phosphate isomerase		30.2037	29.4263	29.5286	29.5717	29.6913	1.33162	1.37752	0.850564	0.708913	-0.777405	-0.675063	-0.631981	-0.512389
Q13724	MOGS	Mannosyl-oligosaccharide glucosidase		27.2231	NaN	NaN	NaN	NaN	0.674474	1.27556	1.34211	1.70668	-1.33246	-1.70189	-1.65932	-1.99726
O00339	MATN2	Matrilin-2		30.0889	31.1198	31.3453	31.5771	31.5002	0.631227	0.72514	0.91422	0.798796	1.03089	1.25638	1.48819	1.41123
Q9NR99	MXRA5	Matrix-remodeling-associated protein 5		29.0653	30.1766	30.0274	30.3903	30.131	0.687694	0.48763	0.800621	0.587574	1.11133	0.962097	1.32497	1.06575
P11310	ACADM	Medium-chain specific acyl-CoA dehydrogenase, mitochondrial		30.749	30.8941	31.0567	30.9045	30.7646	0.104617	0.220614	0.11279	0.0102254	0.14507	0.307724	0.155495	0.0156085
Q8NEH6	MNS1	Meiosis-specific nuclear structural protein 1		28.7576	29.3981	29.098	29.1761	29.1935	0.555948	0.196365	0.331398	0.357588	0.640541	0.340441	0.418585	0.435976
Q5JRA6	MIA3	Melanoma inhibitory activity protein 3		27.4685	NaN	27.3988	26.5536	26.7312	0.70937	0.503964	0.663468	0.304895	-1.81048	-1.48337	-1.79711	-0.809846
P15529	CD46	Membrane cofactor protein		28.7771	28.8643	29.0125	28.7533	28.3519	0.0625872	0.247848	0.0217574	0.418574	0.0872809	0.235427	-0.0237802	-0.425118
P55145	MANF	Mesencephalic astrocyte-derived neurotrophic factor		31.8195	31.2962	31.3975	30.8769	31.1171	0.5156	0.399693	0.722406	0.73067	-0.523343	-0.422048	-0.942581	-0.702446
Q13421	MSLN	Mesothelin;Megakaryocyte-potentiating factor;Mesothelin, cleaved form		29.3117	29.5289	29.3234	28.9103	29.2258	0.0416933	0.00213693	0.0777921	0.016045	0.217248	0.0117257	-0.401325	-0.0858498
P01033	TIMP1	Metalloproteinase inhibitor 1		31.8707	33.1155	33.0904	32.8554	33.0533	0.457958	0.451573	0.347759	0.446493	1.24478	1.21963	0.98461	1.18257
P16035	TIMP2	Metalloproteinase inhibitor 2		29.0425	30.7025	30.5102	30.4789	30.6671	0.507369	0.458411	0.444866	0.520942	1.66006	1.46771	1.4364	1.62465
P35625	TIMP3	Metalloproteinase inhibitor 3		27.2935	27.1963	NaN	27.1024	27.2652	0.791712	1.65387	0.831667	0.395208	-1.05255	-1.50078	-1.50115	-1.15479
Q687X5	STEAP4	Metalloreductase STEAP4		26.1848	26.8433	26.7837	26.8901	26.3585	0.342549	1.39255	0.525163	0.700256	0.551992	1.08733	0.527632	0.498435
O75431	MTX2	Metaxin-2		26.5787	26.7614	26.9586	26.8603	26.6619	0.176377	0.099808	0.0383616	0.184945	0.251016	-0.186459	-0.0534833	0.151491
Q9NZL9	MAT2B	Methionine adenosyltransferase 2 subunit beta		28.2499	27.8282	27.537	28.3843	27.5336	0.712967	0.834787	0.817945	1.10163	-1.0112	-1.25089	-1.73989	-2.11169
P50579	METAP2	Methionine aminopeptidase 2	BM/Fresh Glycerol/Fresh	28.394	NaN	27.4531	NaN	NaN	2.65355	1.32213	2.73526	1.65397	-2.80692	-2.64093	-2.68417	-2.30027
P56192	MARS	Methionine--tRNA ligase, cytoplasmic		30.6682	30.308	30.2432	30.1281	30.0653	0.742376	1.0251	0.855447	1.02347	-0.360152	-0.42494	-0.540103	-0.602876
Q9BQA1	WDR77	Methylosome protein 50		30.3572	30.8432	30.875	30.6097	30.5471	0.891063	1.00208	0.358909	0.262369	0.485993	0.517816	0.25253	0.189903
Q9NX63	CHCHD3	MICOS complex subunit MIC19		27.9954	28.6039	27.9329	28.7136	28.6775	0.157778	0.428475	0.511527	0.703785	-0.486089	-0.968596	-1.332	0.682123
Q9BRQ6	CHCHD6	MICOS complex subunit MIC25		29.1782	28.6247	28.674	28.9184	28.6413	0.7558	0.526564	0.264843	0.674305	-0.553485	-0.504215	-0.25982	-0.536898
Q16891	IMMT	MICOS complex subunit MIC60		29.7891	29.0454	29.0557	29.1361	29.1646	0.387661	0.416057	0.355732	0.297021	-0.743744	-0.733437	-0.653062	-0.624503
P21741	MDK	Midkine		28.446	28.8485	28.5913	28.7802	28.8573	0.184473	0.178317	0.455087	0.516252	-0.430389	0.145326	0.334211	0.411268
Q8TC71	SPATA18	Mitochondria-eating protein		30.6679	31.1844	31.2759	31.2298	31.2923	0.866715	0.970612	0.880425	1.03568	0.516544	0.608038	0.561892	0.624463
Q02978	SLC25A11	Mitochondrial 2-oxoglutarate/malate carrier protein		26.4028	26.6364	27.2126	26.7254	26.9489	0.147835	0.212312	0.149354	0.167756	-0.286363	-0.322751	0.130134	0.153333
Q9Y6C9	MTCH2	Mitochondrial carrier homolog 2	MitoQ/Fresh Glycerol/Fresh Mito-Gly/Fresh	27.9329	NaN	NaN	NaN	NaN	1.69735	2.24625	2.81609	2.62475	-2.13818	-2.30398	-2.19042	-1.85308
Q9UBX3	SLC25A10	Mitochondrial dicarboxylate carrier		27.4374	26.9933	27.8361	27.3289	27.4067	0.130287	0.112118	0.0369466	0.298498	-0.444156	-0.323472	-0.108526	-0.89809
Q7L5Y1	ENOSF1	Mitochondrial enolase superfamily member 1		26.8219	27.2378	27.2242	27.0459	26.6897	0.325107	0.40116	0.446407	0.595029	-0.492951	-0.925228	-0.623561	-0.785323
Q15785	TOMM34	Mitochondrial import receptor subunit TOM34		30.7148	29.8415	29.9455	30.003	29.5838	1.21474	1.20692	1.06511	1.75068	-0.873308	-0.769333	-0.711805	-1.13108
P26038	MSN	Moesin		29.1597	NaN	NaN	NaN	NaN	1.16371	1.16325	1.28482	1.27019	-3.18134	-3.3329	-3.7241	-3.58912
P78406	RAE1	mRNA export factor		30.2939	30.4152	30.3498	30.342	30.4322	0.155914	0.0670281	0.0574586	0.173854	0.121314	0.0559006	0.0481326	0.138376
Q9HC84	MUC5B	Mucin-5B		27.0874	27.3597	28.0885	27.937	27.7715	0.110567	0.158581	0.342524	0.252287	0.272331	-0.530078	0.8496	0.684116
Q6W4X9	MUC6	Mucin-6		34.4513	35.8718	35.7477	35.7847	35.9605	0.990145	0.903427	0.976681	1.32642	1.42056	1.29637	1.33341	1.50917
P22234	PAICS	Multifunctional protein ADE2;Phosphoribosylaminoimidazole-succinocarboxamide synthase;Phosphoribosylaminoimidazole carboxylase		31.1142	30.4849	30.4372	30.436	30.6036	1.15361	1.60189	1.54464	1.25968	-0.629379	-0.677059	-0.678277	-0.510592
Q8NI22	MCFD2	Multiple coagulation factor deficiency protein 2		28.5922	29.1076	29.0838	28.9711	28.7834	0.626068	0.620809	0.549026	0.474063	1.59911	1.57537	1.4626	1.27493
Q9UNW1	MINPP1	Multiple inositol polyphosphate phosphatase 1		26.1045	25.9742	NaN	26.3902	25.9925	0.207138	0.436515	0.0597814	0.0666772	0.312194	-0.612453	-0.114864	-0.112021
Q9NUJ1	ABHD10	Mycophenolic acid acyl-glucuronide esterase, mitochondrial		30.4386	30.4899	30.3927	30.4159	30.3726	0.0414971	0.0360407	0.021615	0.0624674	0.0513681	-0.0458336	-0.022644	-0.0659987
P58340	MLF1	Myeloid leukemia factor 1		32.7577	32.9403	32.9324	33.0044	33.2297	0.205474	0.188169	0.279849	0.472119	0.18263	0.174754	0.24673	0.472014
Q969H8	MYDGF	Myeloid-derived growth factor		30.31	29.4501	29.5109	29.5619	29.3301	1.80213	1.31681	1.01595	1.62455	-0.859898	-0.7991	-0.748108	-0.979863
P05976;P08590	MYL1;MYL3	Myosin light chain 1/3, skeletal muscle isoform;Myosin light chain 3		28.0819	NaN	NaN	NaN	NaN	1.37464	1.32095	1.21051	1.51537	-2.32319	-2.61781	-2.25737	-2.53085
P14649	MYL6B	Myosin light chain 6B		30.226	31.0071	30.5402	30.8994	30.7802	0.846686	0.305503	0.755849	0.637004	0.781124	0.314169	0.673409	0.554181
P60660	MYL6	Myosin light polypeptide 6		31.1111	29.9336	30.0212	30.1722	30.0237	1.16888	1.52435	0.962115	1.59753	-1.17742	-1.08989	-0.938879	-1.08741
P19105;O14950;P24844	MYL12A;MYL12B;MYL9	Myosin regulatory light chain 12A;Myosin regulatory light chain 12B;Myosin regulatory light polypeptide 9		30.163	29.0792	29.5407	29.1255	29.1424	1.41185	0.984925	1.15866	1.98923	-1.08376	-0.622304	-1.03749	-1.02057
P35580	MYH10	Myosin-10	Glycerol/Fresh Mito-Gly/Fresh	29.314	27.802	27.745	27.7598	27.7356	1.23378	1.86148	3.22163	2.26317	-1.512	-1.56898	-1.55415	-1.57834
Q7Z406	MYH14	Myosin-14		27.1661	27.445	27.1035	27.1647	NaN	0.441068	0.94077	0.648178	1.37427	-0.710642	-0.618558	-0.921036	-1.40432
P35579	MYH9	Myosin-9		33.8134	33.2025	33.0976	33.3158	33.165	0.775099	0.895527	0.609937	0.812502	-0.610825	-0.715801	-0.497612	-0.648355
P58546	MTPN	Myotrophin		29.1242	28.9551	28.767	29.2871	29.6852	0.17254	0.55395	0.144905	0.428624	-0.169102	-0.357225	0.162878	0.560977
P29966	MARCKS	Myristoylated alanine-rich C-kinase substrate		28.7956	28.1825	NaN	27.9357	NaN	0.00736449	1.18004	0.0245699	0.948689	-0.0226695	-2.64316	0.0694695	-2.04223
O94760	DDAH1	N(G),N(G)-dimethylarginine dimethylaminohydrolase 1		27.983	27.4365	28.0863	27.7775	27.7205	0.231301	0.0364394	0.0765472	0.100021	-0.546473	0.103298	-0.205432	-0.262447
O95865	DDAH2	N(G),N(G)-dimethylarginine dimethylaminohydrolase 2		27.7948	27.2434	27.8575	26.9705	26.9874	0.525807	0.168134	0.413597	0.597867	-1.00902	-0.315786	-0.824277	-1.44322
O14745	SLC9A3R1	Na(+)/H(+) exchange regulatory cofactor NHE-RF1		29.2453	28.6409	29.0451	28.3612	28.7177	0.788852	0.995186	1.83222	1.16787	-1.40819	-1.99894	-0.884095	-2.53947
Q9UJ70	NAGK	N-acetyl-D-glucosamine kinase		29.3616	28.5735	28.4292	28.5339	28.8857	1.42682	2.31795	1.34422	1.16237	-0.788132	-0.932431	-0.827701	-0.475871
Q9UJJ9	GNPTG	N-acetylglucosamine-1-phosphotransferase subunit gamma		28.9634	29.313	29.886	29.1099	29.1452	0.569984	0.103684	0.476774	0.505069	1.35358	-0.46552	1.15047	1.18575
P15586	GNS	N-acetylglucosamine-6-sulfatase		28.5805	28.6752	28.751	28.5143	29.0572	0.0711683	0.136702	0.0359899	0.43728	0.094731	0.17049	-0.0661805	0.476714
Q96PD5;CON__ENSEMBL:ENSBTAP00000016285	PGLYRP2	N-acetylmuramoyl-L-alanine amidase		27.9779	30.8646	30.5397	30.6288	30.775	1.53623	1.4982	1.53439	1.68367	3.76185	3.43698	3.52607	3.67226
Q8NFW8	CMAS	N-acylneuraminate cytidylyltransferase		27.1347	26.8407	NaN	26.3414	27.0974	0.151527	1.48307	0.636226	0.0184487	-0.294077	-1.05887	-0.809603	-0.037316
Q8NCW5	APOA1BP	NAD(P)H-hydrate epimerase		27.7115	27.3651	27.3777	27.2126	27.1591	1.41089	1.26225	1.71876	1.66516	-0.346333	-0.333715	-0.498811	-0.552394
P23368	ME2	NAD-dependent malic enzyme, mitochondrial		30.0275	28.0747	28.4311	29.2055	29.0017	0.625103	0.491908	0.41284	0.442048	-1.95282	-1.59638	-0.821981	-1.02582
O43678	NDUFA2	NADH dehydrogenase [ubiquinone] 1 alpha subcomplex subunit 2		NaN	NaN	26.134	NaN	26.3485	-4.34294e-08	0.675871	-4.34294e-08	0.680529	0	-0.318778	0	-0.529302
Q16718	NDUFA5	NADH dehydrogenase [ubiquinone] 1 alpha subcomplex subunit 5		26.7598	27.2525	26.2703	27.8483	25.5463	0.095016	0.162502	0.106452	0.355156	-0.288068	-0.489522	-0.36996	-1.21352
P51970	NDUFA8	NADH dehydrogenase [ubiquinone] 1 alpha subcomplex subunit 8		28.0165	28.1959	28.4685	28.1881	27.8784	0.182572	0.633103	0.147424	0.157095	0.179452	0.452058	0.171624	-0.138083
Q9Y6M9	NDUFB9	NADH dehydrogenase [ubiquinone] 1 beta subcomplex subunit 9		26.0783	NaN	NaN	NaN	NaN	0.00721759	0.460959	0.663275	1.06225	0.0137088	-0.657143	-0.912034	-1.26398
P49821	NDUFV1	NADH dehydrogenase [ubiquinone] flavoprotein 1, mitochondrial		27.5129	27.5481	27.7667	27.7245	27.2272	0.749174	0.206483	0.195073	0.299604	-1.16031	-0.338849	-0.389044	-0.285667
P19404	NDUFV2	NADH dehydrogenase [ubiquinone] flavoprotein 2, mitochondrial		27.4047	27.6393	27.6948	27.6241	27.6153	0.353338	0.374115	0.214473	0.697501	0.234655	0.29016	0.219489	-1.23571
O75306	NDUFS2	NADH dehydrogenase [ubiquinone] iron-sulfur protein 2, mitochondrial		26.6203	NaN	26.4593	NaN	NaN	0.479399	0.511564	1.50253	1.02204	-0.662642	-0.567492	-1.02987	-0.646331
O75489	NDUFS3	NADH dehydrogenase [ubiquinone] iron-sulfur protein 3, mitochondrial		27.1888	26.8198	27.9127	27.1484	27.2709	0.539477	0.463869	0.405503	0.706568	-0.678435	-0.851475	-0.678333	-1.34169
O75380	NDUFS6	NADH dehydrogenase [ubiquinone] iron-sulfur protein 6, mitochondrial		27.646	28.6706	28.673	28.5794	28.4711	0.873806	0.824656	0.790426	0.73684	1.02453	1.02696	0.933334	0.825074
O00217	NDUFS8	NADH dehydrogenase [ubiquinone] iron-sulfur protein 8, mitochondrial		27.5149	28.1196	27.8511	27.6053	27.9296	0.422734	0.0422486	0.0842893	0.463183	-1.07166	-0.0667896	0.0904503	0.414761
Q6BCY4	CYB5R2	NADH-cytochrome b5 reductase 2		32.8159	32.5811	32.3607	32.4329	32.568	0.255299	0.527625	0.458459	0.271825	-0.234764	-0.455181	-0.382966	-0.247852
P00387	CYB5R3	NADH-cytochrome b5 reductase 3;NADH-cytochrome b5 reductase 3 membrane-bound form;NADH-cytochrome b5 reductase 3 soluble form		28.4015	27.9859	28.0747	27.9989	27.8966	0.778558	0.606016	0.74294	0.676345	-0.415683	-1.08838	-0.402625	-1.46087
P28331	NDUFS1	NADH-ubiquinone oxidoreductase 75 kDa subunit, mitochondrial		29.0292	27.7815	28.2747	28.1644	27.6954	0.794696	0.588835	0.710161	0.922842	-1.24771	-0.754417	-0.864775	-1.33378
P48163	ME1	NADP-dependent malic enzyme		27.5343	26.5464	NaN	27.0534	26.8862	1.28608	1.29768	1.0459	0.896041	-1.03868	-1.41697	-1.44014	-1.47049
P16435	POR	NADPH--cytochrome P450 reductase		27.2027	NaN	NaN	NaN	NaN	1.0857	0.983196	0.5083	0.800855	-1.61	-1.42454	-0.706548	-0.898379
O43847	NRD1	Nardilysin		29.1867	28.7364	28.3659	28.6757	28.456	0.306237	0.720336	0.436767	0.620044	-0.450261	-0.820819	-0.510977	-0.730668
Q13765;E9PAV3;Q9BZK3	NACA	Nascent polypeptide-associated complex subunit alpha;Nascent polypeptide-associated complex subunit alpha, muscle-specific form		28.4087	27.5775	27.3738	27.4444	27.3477	0.829596	0.82004	0.702535	0.966585	-1.29978	-1.03483	-0.964268	-1.4827
Q8TBC4	UBA3	NEDD8-activating enzyme E1 catalytic subunit		27.6789	27.0322	26.9905	27.3724	26.8263	1.04186	1.34631	1.10789	1.47169	-1.41474	-1.01684	-1.76428	-0.85257
Q13564	NAE1	NEDD8-activating enzyme E1 regulatory subunit		28.4891	27.6187	27.2755	27.0794	26.9256	1.31508	1.53034	1.69959	1.82642	-2.05648	-1.21354	-1.40968	-1.56348
P61081	UBE2M	NEDD8-conjugating enzyme Ubc12		28.2424	27.1874	27.3011	27.4254	27.3944	1.28567	1.12144	1.59514	0.830134	-1.62538	-1.56244	-0.817046	-0.848059
Q6UXI9	NPNT	Nephronectin		31.5395	31.1182	31.1349	31.381	30.8771	0.414569	0.353188	0.138533	0.70442	-0.421258	-0.404553	-0.158466	-0.662355
P08473	MME	Neprilysin		30.229	30.8509	30.8802	30.5269	30.8938	0.451589	0.528076	0.228025	0.623954	0.621842	0.651168	0.297883	0.664766
Q09666	AHNAK	Neuroblast differentiation-associated protein AHNAK		27.4351	27.3775	27.2978	28.2292	27.3916	0.628381	0.69139	0.312971	0.282878	-1.48772	-1.25767	-0.69342	-0.720311
P41271	NBL1	Neuroblastoma suppressor of tumorigenicity 1		28.6867	29.4983	29.3336	29.6486	29.7212	0.629292	0.566241	0.698158	0.629672	1.92893	1.76424	2.07922	2.15181
P12036	NEFH	Neurofilament heavy polypeptide		28.5133	27.907	27.6836	27.8213	27.9419	0.213615	0.516295	0.250589	0.424522	-0.606325	-1.40212	-0.692048	-1.14306
Q8IY17	PNPLA6	Neuropathy target esterase		26.5911	NaN	NaN	NaN	NaN	0.255599	0.8234	0.602909	0.422965	-0.415816	-1.06769	-0.997012	-0.672369
O14786	NRP1	Neuropilin-1		27.2661	27.8944	27.7415	27.7218	28.1653	0.718318	0.648453	0.678898	0.205409	1.24896	1.09607	1.07636	0.603032
P56730	PRSS12	Neurotrypsin		26.8867	27.2672	28.0317	26.9628	26.6139	0.0892321	0.0192448	0.0424767	0.193757	0.169537	-0.042956	0.0760549	-0.272785
Q14697	GANAB	Neutral alpha-glucosidase AB		32.9758	32.3841	32.4358	32.3947	32.5076	1.3483	1.2081	1.4247	1.17471	-0.591679	-0.539931	-0.581055	-0.468161
P59666;P59665	DEFA3;DEFA1	Neutrophil defensin 3;HP 3-56;Neutrophil defensin 2;Neutrophil defensin 1;HP 1-56;Neutrophil defensin 2		33.7915	31.273	31.7392	31.6944	32.147	0.495256	0.360187	0.375782	0.280326	-2.51852	-2.05235	-2.0971	-1.64458
P80188	LCN2	Neutrophil gelatinase-associated lipocalin		30.0763	28.6994	NaN	NaN	NaN	0.827884	0.99629	1.25721	1.15291	-3.87496	-3.79357	-4.7499	-4.34901
Q92542	NCSTN	Nicastrin		26.721	NaN	NaN	NaN	NaN	0.575244	0.960245	0.119059	0.51207	-1.0418	-1.20358	-0.176963	-0.769786
P43490	NAMPT	Nicotinamide phosphoribosyltransferase		30.9137	30.3834	30.407	30.3573	30.3626	1.32552	1.13286	2.08324	1.39183	-0.530294	-0.506657	-0.55637	-0.551047
P14543	NID1	Nidogen-1		28.7078	28.8622	28.6915	28.8585	28.6046	0.998972	0.912221	0.995408	0.837636	2.16994	1.99932	2.16633	1.91235
Q9GZT8	NIF3L1	NIF3-like protein 1		27.8892	27.4219	27.5257	27.451	27.7554	1.04054	1.19724	0.778966	0.329328	-0.467276	-0.363486	-0.438206	-0.133748
Q86X76	NIT1	Nitrilase homolog 1		29.345	28.8057	28.9328	28.4328	29.0537	0.878774	0.496864	1.0285	0.324578	-0.539327	-0.412199	-0.912226	-0.291323
Q15155;P69849;Q5JPE7	NOMO1;NOMO3;NOMO2	Nodal modulator 1;Nodal modulator 3;Nodal modulator 2		NaN	26.0878	25.8923	25.8242	NaN	1.00807	0.169573	0.854196	-4.34294e-08	0.688036	0.231262	0.563943	0
Q9C002	NMES1	Normal mucosa of esophagus-specific gene 1 protein		29.8883	29.6009	29.6158	29.5717	29.4874	0.274363	0.239111	0.324477	0.416011	-0.287455	-0.272556	-0.316594	-0.400904
Q9UNZ2	NSFL1C	NSFL1 cofactor p47		31.0277	29.956	30.059	29.9934	30.2366	1.05491	1.02347	1.02622	0.704756	-1.07164	-0.968725	-1.03433	-0.791091
Q9Y266	NUDC	Nuclear migration protein nudC		31.9219	30.9161	31.1082	30.952	31.4913	0.936413	0.737691	0.879994	0.340208	-1.00576	-0.813688	-0.969849	-0.430587
O75694	NUP155	Nuclear pore complex protein Nup155		30.3647	30.8033	30.9494	30.672	30.8163	1.17222	1.87837	1.89037	2.06824	0.438588	0.584704	0.307277	0.45163
Q92621	NUP205	Nuclear pore complex protein Nup205		27.3718	28.0444	27.4576	27.5288	27.8037	0.212991	0.0447681	0.291959	0.925657	0.59028	-0.103556	0.536985	1.22637
P35658	NUP214	Nuclear pore complex protein Nup214		27.7467	27.5266	27.5639	27.6093	27.6556	0.410254	0.10757	0.0896651	0.0658779	-0.723018	-0.182738	-0.13732	-0.0910492
Q99567	NUP88	Nuclear pore complex protein Nup88		27.3194	26.9688	27.0005	26.9512	27.4653	0.306977	0.752441	0.375353	0.116172	-0.35054	-0.67867	-0.368195	0.145912
Q8N1F7	NUP93	Nuclear pore complex protein Nup93		30.4235	30.9032	30.9479	31.0075	31.1034	0.855131	1.1921	1.34411	1.75778	0.479653	0.524367	0.583996	0.679907
P52948	NUP98	Nuclear pore complex protein Nup98-Nup96;Nuclear pore complex protein Nup98;Nuclear pore complex protein Nup96		29.4315	29.9438	30.1163	30.0334	29.9111	0.320278	0.480655	0.394243	0.298226	0.512292	0.684848	0.601939	0.479614
P37198	NUP62	Nuclear pore glycoprotein p62		30.254	30.5249	30.4247	30.515	30.7227	0.278152	0.177841	0.292932	0.426437	0.270913	0.170683	0.261016	0.468722
Q5VU65	NUP210L	Nuclear pore membrane glycoprotein 210-like		29.4432	29.2962	29.685	29.0085	29.0762	0.0759603	0.174029	0.266541	0.188318	-0.147041	0.241756	-0.434706	-0.367016
Q8TAT6	NPLOC4	Nuclear protein localization protein 4 homolog		28.1283	27.4871	27.3487	27.6528	27.6197	1.11989	1.19759	0.982497	0.590575	-2.0066	-2.10334	-2.25131	-0.871756
Q9UHY1	NRBP1	Nuclear receptor-binding protein	Mito-Gly/Fresh	28.1994	27.5245	27.5754	27.3942	26.8404	1.29404	1.21051	1.41646	2.38181	-1.66346	-2.10011	-1.45057	-1.38661
P61970	NUTF2	Nuclear transport factor 2		30.9819	30.7524	30.525	30.7905	30.845	0.209821	0.537815	0.195473	0.131922	-0.229436	-0.456826	-0.191374	-0.136819
Q02818	NUCB1	Nucleobindin-1		30.8007	31.5945	31.458	31.4531	31.5561	0.925847	0.954267	0.987002	1.00681	0.793888	0.657309	0.652452	0.75542
P80303	NUCB2	Nucleobindin-2;Nesfatin-1		33.5509	34.5964	34.5742	34.4446	34.5752	1.77709	1.87102	1.7153	2.13726	1.04547	1.02333	0.893745	1.02427
P19338	NCL	Nucleolin	Mito-Gly/Fresh	28.0649	NaN	NaN	27.3761	NaN	1.70914	1.76465	0.719267	1.88153	-2.6929	-2.56961	-1.38476	-2.41454
P06748	NPM1	Nucleophosmin		30.1176	29.3698	29.3508	29.5718	29.2454	0.846998	0.989345	0.508139	0.770544	-0.747849	-0.766841	-0.545799	-0.872215
Q8NFH4	NUP37	Nucleoporin Nup37		26.4166	NaN	NaN	NaN	NaN	1.18897	1.31733	1.73974	0.764948	-1.29207	-1.1933	-0.769899	-0.305583
Q8NFH3	NUP43	Nucleoporin Nup43		27.6549	28.0652	27.8372	28.8352	27.9897	0.08942	0.0602874	0.324005	0.252321	-0.207165	-0.0997156	-0.845992	-0.821026
Q8NFH5	NUP35	Nucleoporin NUP53		29.3575	29.9001	29.6961	30.098	30.2144	0.873149	0.602513	1.12561	1.53543	0.542603	0.338677	0.740504	0.856893
Q7Z3B4	NUP54	Nucleoporin p54		30.5194	30.9363	30.9696	31.076	31.157	0.856732	0.755631	1.43883	1.55965	0.416957	0.450205	0.556567	0.637654
Q9BVL2	NUPL1	Nucleoporin p58/p45		28.6035	28.8058	29.0606	28.8499	28.8407	0.271828	0.728752	0.331029	0.760153	0.202259	0.457049	0.246375	0.237106
Q13232	NME3	Nucleoside diphosphate kinase 3		26.3305	NaN	NaN	NaN	NaN	0.00995258	0.392827	0.512968	0.919404	-0.0161908	-0.32814	-0.555477	-1.0979
Q9Y5B8	NME7	Nucleoside diphosphate kinase 7		29.6344	29.5764	29.5984	29.1526	29.8425	0.0453207	0.0323627	0.235891	0.331499	-0.0579789	-0.0359802	-0.481772	0.208149
P15531	NME1	Nucleoside diphosphate kinase A		29.1289	27.8327	28.0526	28.2056	28.4305	2.29552	1.56015	1.28564	1.61551	-1.29624	-1.07633	-0.92334	-0.698448
P22392;O60361	NME2;NME2P1	Nucleoside diphosphate kinase B;Putative nucleoside diphosphate kinase	Glycerol/Fresh	30.6201	29.1055	29.0709	28.9157	29.5106	1.66365	1.7363	2.38413	1.30939	-1.51466	-1.5492	-1.7044	-1.10955
P56597	NME5	Nucleoside diphosphate kinase homolog 5		28.7032	29.3288	28.9802	29.1592	29.3418	1.00274	0.408915	0.658567	0.803343	0.625662	0.27703	0.456058	0.638606
P55209	NAP1L1	Nucleosome assembly protein 1-like 1		29.5129	29.2281	28.9453	29.3134	28.9885	0.187866	0.663525	0.184798	0.767636	-0.28484	-0.567663	-0.199534	-0.524439
Q99733	NAP1L4	Nucleosome assembly protein 1-like 4		28.0059	26.9771	26.7391	27.2994	26.7219	0.957579	1.8043	1.31859	1.23906	-1.9575	-1.58811	-2.16821	-1.33713
Q9H173	SIL1	Nucleotide exchange factor SIL1		30.5407	31.0332	31.0598	31.1973	31.1844	0.682232	0.561394	0.746339	0.941032	0.492573	0.519138	0.656588	0.643689
Q96RS6	NUDCD1	NudC domain-containing protein 1		27.3181	NaN	NaN	NaN	27.2099	1.90023	1.91874	1.41536	0.847979	-1.95244	-2.06138	-1.95574	-1.28772
Q6UX06	OLFM4	Olfactomedin-4		33.392	32.0141	31.5371	32.335	31.8454	0.966558	1.39425	0.693895	0.967338	-1.3779	-1.85489	-1.05697	-1.5466
Q92882	OSTF1	Osteoclast-stimulating factor 1		27.369	27.1655	NaN	NaN	NaN	0.726611	1.22114	1.76686	0.964705	-1.25867	-1.46597	-2.13275	-1.21947
Q86UD1	OAF	Out at first protein homolog		26.0447	NaN	NaN	26.8623	27.1228	0.246019	0.195307	0.495882	1.20374	0.22694	-0.281387	0.642537	1.36632
Q14990	ODF1	Outer dense fiber protein 1		30.6511	29.761	29.7887	30.1587	29.4175	1.79916	0.930846	1.01745	1.60348	-0.890071	-0.862309	-0.492377	-1.23352
Q5BJF6	ODF2	Outer dense fiber protein 2		34.8011	35.0852	35.1754	35.3041	35.1655	0.239375	0.333176	0.484077	0.341913	0.284115	0.374292	0.502978	0.364457
Q96PU9	ODF3	Outer dense fiber protein 3		31.4844	31.7545	31.7184	31.8561	31.7614	0.439256	0.42856	0.777398	0.406051	0.270056	0.233966	0.371688	0.276968
A8MYP8	ODF3B	Outer dense fiber protein 3B		27.4442	28.1112	27.9623	27.6166	28.0117	0.665133	1.69656	0.665572	1.26267	0.666992	0.518133	0.172396	0.567513
Q9BUP3	HTATIP2	Oxidoreductase HTATIP2		27.9888	27.2814	26.9971	27.5954	27.1285	0.586344	0.465236	0.738232	0.524571	1.46308	1.1787	1.77704	1.31011
Q15645	TRIP13	Pachytene checkpoint protein 2 homolog		29.2666	28.5641	27.9433	28.5694	28.1095	0.546303	1.04549	0.5733	0.727702	-0.702504	-1.3233	-0.697259	-1.15713
P50897	PPT1	Palmitoyl-protein thioesterase 1		27.8196	28.0426	28.4672	28.3895	28.0385	0.526766	0.792226	0.741581	0.530518	1.09004	1.51471	1.437	1.08596
P55259	GP2	Pancreatic secretory granule membrane major glycoprotein GP2		NaN	27.1673	27.0934	27.0991	27.5618	0.716589	1.25151	1.00203	1.81382	1.49061	1.4168	1.42251	1.88511
Q8WXF1	PSPC1	Paraspeckle component 1	BM/Fresh Mito-Gly/Fresh	27.5527	NaN	NaN	NaN	NaN	2.03632	1.23982	2.1001	2.14217	-2.11328	-1.80373	-1.42711	-2.13777
Q96M98	PACRG	Parkin coregulated gene protein		29.6932	29.7058	29.448	29.9427	30.0675	0.00747057	0.273231	0.225423	0.256011	0.0126673	-0.245156	0.249548	0.37434
O75475	PSIP1	PC4 and SFRS1-interacting protein		27.5821	NaN	26.3461	26.4793	25.5658	0.732888	0.482877	0.637029	0.925173	-2.0006	-1.23602	-1.80489	-2.10409
Q9Y365	STARD10	PCTP-like protein		27.6292	27.4995	27.4626	27.4499	27.4554	0.16532	0.207819	0.225468	0.489592	-0.129719	-0.166608	-0.179342	-1.0467
Q96HC4	PDLIM5	PDZ and LIM domain protein 5		27.8221	27.2677	27.5958	27.6119	27.3195	0.502473	0.380847	0.191528	0.821803	-0.554403	-0.22632	-0.210263	-1.07494
Q8IYS1	PM20D2	Peptidase M20 domain-containing protein 2		27.0965	NaN	NaN	NaN	NaN	1.89655	1.90253	1.87231	1.61302	-1.41055	-1.44665	-1.35096	-1.41409
Q96IV0	NGLY1	Peptide-N(4)-(N-acetyl-beta-glucosaminyl)asparagine amidase		28.6592	28.0698	28.049	27.1768	27.521	0.417846	0.652047	1.49819	0.919276	-0.589479	-1.04243	-2.71214	-1.13822
P62937;P0DN26;A0A0B4J2A2;A0A075B767;A0A075B759;Q9Y536;F5H284;P0DN37	PPIA	Peptidyl-prolyl cis-trans isomerase A;Peptidyl-prolyl cis-trans isomerase A, N-terminally processed		32.8894	31.9767	32.1179	32.1625	31.9957	1.34217	1.04249	1.00593	0.945224	-0.912652	-0.771412	-0.726852	-0.893669
P23284	PPIB	Peptidyl-prolyl cis-trans isomerase B		31.271	31.8737	31.5155	31.7954	31.8853	0.598454	0.199536	0.507499	0.76406	0.602742	0.244492	0.524455	0.614369
P45877	PPIC	Peptidyl-prolyl cis-trans isomerase C		25.1085	NaN	NaN	26.0492	25.9181	1.61141	0.0221487	1.15185	0.856341	1.4366	0.0283763	1.18983	0.829559
P30405;Q9UNP9	PPIF	Peptidyl-prolyl cis-trans isomerase F, mitochondrial		29.2921	29.5311	29.579	29.6666	29.5895	0.194555	0.548276	0.399798	0.486502	0.239031	0.286844	0.37447	0.297344
P62942	FKBP1A	Peptidyl-prolyl cis-trans isomerase FKBP1A		28.1419	27.7673	27.8582	27.625	27.4722	0.611634	0.550969	0.652476	1.19994	-1.10368	-1.15015	-0.516895	-2.23754
P26885	FKBP2	Peptidyl-prolyl cis-trans isomerase FKBP2		30.3969	29.773	29.7346	30.0783	29.9087	0.422733	0.446615	0.201217	0.289596	-0.623857	-0.662223	-0.318544	-0.488163
Q00688	FKBP3	Peptidyl-prolyl cis-trans isomerase FKBP3		28.3935	26.946	26.8528	NaN	27.2062	0.830079	0.871048	1.1404	0.791757	-1.44754	-1.54075	-2.00034	-1.62126
Q02790	FKBP4	Peptidyl-prolyl cis-trans isomerase FKBP4;Peptidyl-prolyl cis-trans isomerase FKBP4, N-terminally processed		32.3895	31.649	31.4743	31.6179	31.5178	0.784887	0.985724	0.79209	0.96373	-0.74058	-0.915193	-0.771646	-0.871737
Q13451	FKBP5	Peptidyl-prolyl cis-trans isomerase FKBP5;Peptidyl-prolyl cis-trans isomerase FKBP5, N-terminally processed	Glycerol/Fresh	27.7404	27.3324	27.6013	NaN	27.6974	0.792618	1.02537	2.24121	0.950313	-1.22933	-1.44893	-1.73222	-1.48945
Q13526	PIN1	Peptidyl-prolyl cis-trans isomerase NIMA-interacting 1	Mito-Gly/Fresh	27.2262	NaN	NaN	NaN	NaN	1.8765	1.97386	1.80252	2.93609	-0.732396	-1.88997	-1.29845	-1.56442
Q8IXY8	PPIL6	Peptidyl-prolyl cis-trans isomerase-like 6		26.7881	27.3958	27.3201	27.4562	27.3717	0.744533	0.554209	0.823686	0.618593	0.607726	0.531984	0.668074	0.583586
O60664	PLIN3	Perilipin-3		31.6841	30.6408	30.8013	30.8134	30.8627	1.9144	1.5453	1.84087	1.73853	-1.04332	-0.882734	-0.870661	-0.821402
Q06830	PRDX1	Peroxiredoxin-1		33.6816	32.8542	32.9239	32.9148	33.0331	1.27832	1.59689	1.67506	1.58708	-0.827356	-0.757684	-0.766833	-0.648438
P32119	PRDX2	Peroxiredoxin-2		31.566	31.633	31.5755	31.4366	31.3128	0.0405813	0.00519662	0.0825895	0.155894	0.0670439	0.00951894	-0.129333	-0.253164
Q13162	PRDX4	Peroxiredoxin-4		32.7323	31.8947	31.9692	31.8628	32.011	0.904591	0.873373	0.89883	0.816308	-0.837549	-0.763079	-0.869433	-0.721263
P30044	PRDX5	Peroxiredoxin-5, mitochondrial		32.0703	32.1299	32.2042	32.2321	32.0522	0.103597	0.246453	0.303143	0.0342641	0.0595862	0.133942	0.161832	-0.0180333
P30041	PRDX6	Peroxiredoxin-6		33.3482	32.8163	32.8785	32.8206	32.7288	0.976552	0.990817	1.08896	1.28183	-0.531873	-0.469666	-0.527542	-0.619403
P51659	HSD17B4	Peroxisomal multifunctional enzyme type 2;(3R)-hydroxyacyl-CoA dehydrogenase;Enoyl-CoA hydratase 2	Mito-Gly/Fresh	29.1877	27.3628	26.8834	27.5329	26.7023	1.76715	1.47718	1.37664	2.02317	-1.82483	-2.30426	-1.65474	-2.48543
Q9Y285	FARSA	Phenylalanine--tRNA ligase alpha subunit		29.9372	28.5188	28.1862	28.224	28.6091	1.24143	1.53042	1.50375	1.51901	-1.41835	-1.75101	-1.71318	-1.32808
Q9NSD9	FARSB	Phenylalanine--tRNA ligase beta subunit		30.7573	29.9022	29.7617	29.6479	29.7029	1.27808	1.50575	1.30879	1.4678	-0.855062	-0.995618	-1.10941	-1.0544
Q00325	SLC25A3	Phosphate carrier protein, mitochondrial		29.2317	29.0326	28.8147	28.9948	28.5388	0.0890191	0.164995	0.125803	0.293868	-0.199116	-0.417039	-0.236959	-0.692976
P30086	PEBP1	Phosphatidylethanolamine-binding protein 1;Hippocampal cholinergic neurostimulating peptide		32.6012	32.0576	31.9516	32.3849	32.2088	0.679281	0.942269	0.296464	0.470271	-0.543592	-0.649516	-0.21622	-0.392378
Q96S96	PEBP4	Phosphatidylethanolamine-binding protein 4		30.0351	30.3732	30.2937	29.9221	30.2121	0.458351	0.415295	0.130411	0.242618	0.338191	0.25867	-0.112922	0.177083
Q8TBX8	PIP4K2C	Phosphatidylinositol 5-phosphate 4-kinase type-2 gamma		28.7131	28.4575	28.467	28.0977	28.2733	0.544075	0.679551	2.2229	0.753646	-1.08509	-0.246035	-0.615354	-1.08439
Q00169	PITPNA	Phosphatidylinositol transfer protein alpha isoform		27.5832	26.9587	26.5609	26.8423	27.2634	1.33055	1.48916	1.51003	0.542037	-0.854839	-1.92363	-1.51214	-0.735561
O95394	PGM3	Phosphoacetylglucosamine mutase		30.4056	28.9446	29.6352	29.769	29.5153	0.992641	0.795362	0.684097	0.803581	-1.46104	-0.770466	-0.636655	-0.890306
P36871	PGM1	Phosphoglucomutase-1		27.4907	NaN	26.9907	26.949	26.8353	1.0341	0.885077	1.05523	0.803486	-1.55429	-0.522836	-0.681774	-0.655392
P00558	PGK1	Phosphoglycerate kinase 1		32.5704	31.7855	31.6562	31.6361	31.8652	1.00572	1.17862	1.29857	0.898659	-0.784897	-0.914216	-0.934348	-0.705238
P07205	PGK2	Phosphoglycerate kinase 2		35.1564	34.9595	34.708	34.7339	34.9155	0.321949	0.814954	0.614702	0.281144	-0.196907	-0.448433	-0.422479	-0.240897
P18669;Q8N0Y7	PGAM1	Phosphoglycerate mutase 1		32.2281	31.8977	31.8903	31.8194	31.7616	0.486148	1.15681	1.14288	0.982773	-0.330378	-0.337723	-0.408623	-0.46647
P15259	PGAM2	Phosphoglycerate mutase 2		33.1622	33.0037	32.8064	32.6867	32.9455	0.494688	1.03207	1.22649	0.595295	-0.158479	-0.355816	-0.475498	-0.216643
A6NDG6	PGP	Phosphoglycolate phosphatase		29.4489	29.8021	29.7988	29.7417	29.6864	0.518359	0.597218	0.451879	0.305154	0.353162	0.349897	0.292796	0.237441
Q53H76	PLA1A	Phospholipase A1 member A		30.0625	31.7505	31.7756	31.8508	31.7659	1.31637	1.37031	1.50186	1.50914	1.68802	1.71309	1.78832	1.70342
P14555	PLA2G2A	Phospholipase A2, membrane associated		29.5196	28.9291	29.2842	29.9685	28.8405	0.32357	0.081499	0.223797	0.336374	-0.59052	-0.235406	0.448849	-0.679131
Q9Y263	PLAA	Phospholipase A-2-activating protein	BM/Fresh, Mito-Gly/Fresh	27.371	NaN	NaN	27.2369	NaN	2.44472	1.41305	0.996281	2.52259	-1.50068	-1.6342	-1.61972	-1.89584
Q6P4A8	PLBD1	Phospholipase B-like 1;Phospholipase B-like 1 chain A;Phospholipase B-like 1 chain B;Phospholipase B-like 1 chain C		26.6856	NaN	NaN	NaN	NaN	1.29135	2.0658	0.318	1.91366	-1.82222	-1.74449	-0.247202	-1.05089
P36969	GPX4	Phospholipid hydroperoxide glutathione peroxidase, mitochondrial		32.2575	31.4174	31.2617	31.3756	31.3447	0.776147	0.983491	0.880937	0.892513	-0.840157	-0.995848	-0.8819	-0.912851
Q9H008	LHPP	Phospholysine phosphohistidine inorganic pyrophosphate phosphatase		28.3433	NaN	27.2278	26.8216	27.3518	1.29261	0.981382	0.959155	0.699403	-2.69697	-2.24922	-2.00186	-1.74326
O60256	PRPSAP2	Phosphoribosyl pyrophosphate synthase-associated protein 2	BM/Fresh MitoQ/Fresh, Mito-Gly/Fresh	27.5722	NaN	NaN	26.6683	NaN	2.50052	2.97661	1.60603	3.41721	-2.20965	-2.00376	-1.64237	-2.27594
Q93100	PHKB	Phosphorylase b kinase regulatory subunit beta		26.025	NaN	NaN	NaN	NaN	0.451555	0.611321	0.863201	0.552654	-0.447452	-0.761405	-0.723184	-0.543625
Q9GZP4	PITHD1	PITH domain-containing protein 1		27.4833	26.9308	26.6016	26.659	NaN	0.998022	1.79748	1.99725	1.43263	-0.438936	-1.0866	-0.824303	-1.34795
P23634;P20020;Q16720;Q01814	ATP2B4	Plasma membrane calcium-transporting ATPase 4		29.1654	28.9715	29.1338	29.106	28.8466	0.24434	0.0327964	0.0637259	0.526851	-0.193922	-0.0316003	-0.0593993	-0.318825
P05155;CON__P50448	SERPING1	Plasma protease C1 inhibitor		29.315	30.5177	30.0971	29.9959	30.3484	0.512278	0.319747	0.272384	0.444288	1.20273	0.78207	0.680897	1.03342
P05154	SERPINA5	Plasma serine protease inhibitor		29.7123	30.8551	30.5843	30.6535	30.7271	0.620446	0.448592	0.495997	0.516786	1.14277	0.87197	0.941175	1.01481
P13796	LCP1	Plastin-2		31.817	32.0038	31.9156	31.8948	31.933	0.0833049	0.0421611	0.0333495	0.0511836	0.1868	0.0986398	0.0778325	0.116039
P13797	PLS3	Plastin-3		27.7429	28.1658	28.3637	28.2532	28.3642	0.594339	0.714434	0.65286	0.67368	1.26541	1.46329	1.35285	1.46381
Q13093	PLA2G7	Platelet-activating factor acetylhydrolase		27.0776	NaN	26.9653	27.2524	NaN	0.108562	0.0131617	0.479621	0.716857	-0.234613	-0.0395177	0.90671	-1.18377
P43034	PAFAH1B1	Platelet-activating factor acetylhydrolase IB subunit alpha		30.8271	30.1308	30.1714	30.3303	30.2289	0.515986	0.438948	0.34419	0.470909	-0.696303	-0.655743	-0.496818	-0.598218
P68402	PAFAH1B2	Platelet-activating factor acetylhydrolase IB subunit beta		29.1296	28.1109	27.8513	28.1904	28.1332	1.08213	1.16675	0.74836	0.89121	-1.01875	-1.87728	-0.939157	-1.63782
Q15102	PAFAH1B3	Platelet-activating factor acetylhydrolase IB subunit gamma		28.8846	27.8461	28.0082	28.339	27.9232	1.12034	1.2155	0.777971	1.03584	-1.03848	-0.876391	-0.545585	-1.6126
P21246	PTN	Pleiotrophin		27.9764	27.188	28.1911	28.0984	27.6782	0.775137	0.14974	0.0852636	0.487578	-1.00427	0.214624	0.121962	-0.80325
Q8TC44	POC1B	POC1 centriolar protein homolog B		27.2963	27.6153	26.7457	27.0572	26.7238	0.0958231	0.395273	0.422106	0.461115	-0.194992	-0.55058	-0.660513	-0.572548
Q9NX46	ADPRHL2	Poly(ADP-ribose) glycohydrolase ARH3	Mito-Gly/Fresh	27.7011	NaN	26.7206	26.8576	NaN	1.65351	1.10592	0.602245	2.01246	-2.55247	-1.40333	-0.843499	-2.63901
Q15365;P57723	PCBP1	Poly(rC)-binding protein 1	BM/Fresh MitoQ/Fresh Glycerol/Fresh Mito-Gly/Fresh	30.9097	29.537	29.436	29.7723	29.4814	2.74564	3.37513	2.59586	2.96991	-1.3727	-1.47371	-1.13734	-1.42823
Q15366	PCBP2	Poly(rC)-binding protein 2		29.2772	28.3428	28.3841	28.4596	28.5185	3.04625	2.2387	2.59563	1.35704	-0.934437	-0.893173	-0.817647	-0.758708
P11940;Q9H361;Q4VXU2;Q5JQF8;Q96DU9	PABPC1;PABPC3	Polyadenylate-binding protein 1;Polyadenylate-binding protein 3	BM/Fresh Mito-Gly/Fresh	31.2292	29.9575	30.0539	30.0498	29.848	3.21552	2.89164	2.21331	2.99376	-1.27167	-1.17526	-1.1794	-1.3812
P01833	PIGR	Polymeric immunoglobulin receptor;Secretory component		28.4251	28.9706	28.5809	28.8053	28.7866	0.149812	0.0412837	0.115615	0.106007	0.545593	0.155888	0.380283	0.361531
Q8IXK2	GALNT12	Polypeptide N-acetylgalactosaminyltransferase 12		NaN	NaN	NaN	NaN	25.4683	-4.34294e-08	-4.34294e-08	-4.34294e-08	0.125226	0	0	0	-0.16678
Q9UKA9	PTBP2	Polypyrimidine tract-binding protein 2	Glycerol/Fresh Mito-Gly/Fresh	27.7578	NaN	NaN	NaN	NaN	1.76616	1.98284	2.16705	1.89143	-2.2273	-1.89589	-2.21998	-2.469
Q6S8J3;P0CG38;A5A3E0;P0CG39;Q9BYX7;A0A0A6YYL3;Q6S8J7;Q6S5H5;A6NI47;B2RU33;H3BUK9;Q6S545;A0JP26	POTEE;POTEI;POTEF;POTEJ	POTE ankyrin domain family member E;POTE ankyrin domain family member I;POTE ankyrin domain family member F;POTE ankyrin domain family member J		27.4605	28.1813	28.0883	NaN	27.7148	0.471641	0.790529	0.0701722	0.860539	1.42853	1.6736	-0.174079	1.82298
Q9UHV9	PFDN2	Prefoldin subunit 2		27.0118	NaN	NaN	NaN	26.2754	1.63795	1.24524	1.26253	0.915791	-1.69951	-1.05915	-0.544458	-1.40999
Q99471	PFDN5	Prefoldin subunit 5		25.3131	NaN	NaN	NaN	NaN	0.0350979	0.594373	0.314738	0.210176	0.0391242	0.497794	0.395821	-0.230667
P02545	LMNA	Prelamin-A/C;Lamin-A/C		28.7763	28.5836	27.446	28.9391	28.403	0.285624	0.451555	0.0432342	0.104045	-0.954508	-1.3303	0.162847	-0.373264
Q9UHG3	PCYOX1	Prenylcysteine oxidase 1		28.5384	28.3228	28.4461	28.4679	28.4883	0.133302	0.122319	0.0778976	0.0743212	-0.215591	-0.0923347	-0.0704594	-0.0501226
Q5JRX3	PITRM1	Presequence protease, mitochondrial		27.4519	27.4917	27.201	27.2675	27.1454	0.25891	0.0771751	0.0567142	0.296369	-0.777465	-0.250919	-0.184454	-0.94729
Q92841;P17844	DDX17	Probable ATP-dependent RNA helicase DDX17	Mito/Fresh Glycerol/Fresh Mito-Gly/Fresh	28.2865	28.2177	NaN	NaN	NaN	0.928758	2.95802	3.59743	2.80715	-2.21315	-2.784	-3.01775	-2.26387
Q9NQI0	DDX4	Probable ATP-dependent RNA helicase DDX4		26.6746	NaN	NaN	NaN	25.6744	0.518251	0.549019	0.385044	0.381125	-1.34068	-1.36659	-1.01663	-1.03658
Q6NUT2;Q6NXN4;Q2PZI1	DPY19L2	Probable C-mannosyltransferase DPY19L2		27.8771	27.7023	28.0649	27.3641	28.2011	0.203905	0.225571	0.742359	0.612698	-0.174854	0.187785	-1.13319	-1.10694
Q8N9V2;Q495X7	TRIML1	Probable E3 ubiquitin-protein ligase TRIML1		28.0616	28.1107	28.1057	28.0442	28.0572	0.039393	0.0397609	0.0147615	0.00357038	0.0491486	0.0441685	-0.0174236	-0.00433159
Q5GAN3	RNASE13	Probable inactive ribonuclease-like protein 13		28.1781	29.0407	28.9551	29.2634	29.3261	1.38169	1.41816	1.53819	1.99017	0.862567	0.776908	1.08526	1.14797
A4D1T9	PRSS37	Probable inactive serine protease 37		28.6867	28.4963	28.2531	28.4422	28.3439	0.0897611	0.49002	0.124171	0.187723	-0.190353	-1.26652	-0.244467	-0.342777
Q9H3G5	CPVL	Probable serine carboxypeptidase CPVL		30.6934	30.5854	30.7435	30.5543	30.4848	0.0728274	0.0339805	0.111216	0.110514	-0.107967	0.0501658	-0.139099	-0.208572
Q9UI38	PRSS50	Probable threonine protease PRSS50		26.8111	26.6871	27.0477	26.8291	NaN	0.372347	0.345691	0.575287	1.16072	-0.434181	-0.486039	-0.835064	-1.16813
P09668	CTSH	Pro-cathepsin H;Cathepsin H mini chain;Cathepsin H;Cathepsin H heavy chain;Cathepsin H light chain	BM/Fresh MitoQ/Fresh Glycerol/Fresh Mito-Gly/Fresh	28.4616	30.3826	30.209	30.338	30.4196	3.15045	2.88938	3.64167	3.39613	1.92098	1.74736	1.87639	1.95804
Q02809	PLOD1	Procollagen-lysine,2-oxoglutarate 5-dioxygenase 1		28.2439	30.432	30.4803	30.6657	30.6213	1.39362	1.33783	1.48848	1.32715	2.18812	2.23646	2.42179	2.37747
O60568	PLOD3	Procollagen-lysine,2-oxoglutarate 5-dioxygenase 3		27.4664	28.1362	27.9942	28.1368	28.5489	0.70247	0.608629	0.685787	0.908081	1.59847	1.45655	1.5991	2.01122
P07737;CON__P02584	PFN1	Profilin-1		33.0935	31.779	31.7863	31.8388	31.6775	1.42112	1.50687	1.34221	1.60447	-1.31449	-1.30713	-1.25467	-1.41596
P35080	PFN2	Profilin-2		28.5425	28.235	28.4257	28.5754	28.3651	0.293303	0.199192	0.0453449	0.210796	-0.30746	-0.116826	0.0329221	-0.177429
Q8WUM4	PDCD6IP	Programmed cell death 6-interacting protein		31.239	30.8705	30.8203	30.7449	30.9272	1.63834	1.81216	1.89291	0.89688	-0.368574	-0.418725	-0.494102	-0.311811
O14737	PDCD5	Programmed cell death protein 5		29.3262	28.0724	28.3159	28.2127	28.2216	0.921909	0.710711	0.845051	0.7861	-1.25382	-1.01032	-1.11347	-1.10459
O75340	PDCD6	Programmed cell death protein 6		27.4084	27.8166	27.6697	27.2103	27.3912	0.352011	0.391358	0.313417	0.351791	0.408206	0.26132	-0.198055	-0.338565
P35232	PHB	Prohibitin		29.2739	28.7701	28.8477	28.7951	28.6416	0.592434	0.501063	1.34471	1.10809	-0.503809	-0.426215	-0.478856	-0.632347
Q99623	PHB2	Prohibitin-2		28.4801	27.5006	27.294	27.3167	27.3124	0.739489	0.810767	0.916935	0.813603	-0.979504	-1.18613	-1.16344	-1.16768
P12273	PIP	Prolactin-inducible protein		35.8509	37.015	37.2339	37.2314	37.2119	1.51073	1.31855	1.62969	1.82237	1.16416	1.383	1.38051	1.361
Q9UQ80	PA2G4	Proliferation-associated protein 2G4		30.8332	30.0158	29.9239	30.2375	30.0261	0.912775	0.935713	0.56338	0.875488	-0.817457	-0.909273	-0.595695	-0.807095
P48147	PREP	Prolyl endopeptidase		27.5506	26.9475	27.3848	27.2176	NaN	0.718422	0.249458	0.212325	1.6978	-1.23349	-0.165756	-0.333024	-2.01065
P07602	PSAP	Prosaposin;Saposin-A;Saposin-B-Val;Saposin-B;Saposin-C;Saposin-D		33.4573	34.3293	34.1674	34.1651	34.3516	0.439763	0.356437	0.348558	0.471227	0.872005	0.710093	0.707771	0.894246
Q15185	PTGES3	Prostaglandin E synthase 3		31.0307	30.3506	30.1222	30.5332	30.0897	0.652063	1.21033	0.79919	1.68253	-0.680077	-0.908496	-0.497449	-0.940956
Q14914	PTGR1	Prostaglandin reductase 1		27.7895	27.7106	28.2933	28.2593	27.9814	0.0381431	0.30199	0.203036	0.0948245	-0.0789007	0.503849	0.469819	0.191876
Q8N8N7	PTGR2	Prostaglandin reductase 2		28.8386	28.0334	27.6283	27.6668	27.6565	0.733048	0.762782	0.610972	0.800182	-1.60731	-1.21028	-1.1718	-1.18216
P41222	PTGDS	Prostaglandin-H2 D-isomerase		30.5131	31.014	31.1439	30.9816	31.0915	0.254487	0.428663	0.255133	0.332297	0.500851	0.630747	0.468445	0.578307
Q16651	PRSS8	Prostasin;Prostasin light chain;Prostasin heavy chain		29.2526	30.2343	30.3038	30.2972	30.0479	0.533993	0.576072	0.562496	0.392156	0.981763	1.05121	1.04465	0.795332
Q8WXA2	PATE1	Prostate and testis expressed protein 1		29.7339	31.3669	31.3325	31.7036	31.4806	1.43226	1.10656	1.53879	1.09213	1.63307	1.59865	1.96977	1.74669
Q6UY27	PATE2	Prostate and testis expressed protein 2		30.191	31.1235	31.1316	30.9084	31.024	1.70725	1.85515	1.08977	1.95699	0.932511	0.940589	0.717393	0.833018
P0C8F1	PATE4	Prostate and testis expressed protein 4		31.4597	31.9802	31.9089	32.0561	32.122	0.164847	0.144633	0.193809	0.205329	0.520482	0.449188	0.596364	0.662277
O43653	PSCA	Prostate stem cell antigen		28.9739	29.544	29.5022	30.3643	30.0574	0.564276	0.562207	0.148065	0.0948307	1.70636	1.66462	0.827546	0.550071
P07288	KLK3	Prostate-specific antigen		36.0729	37.3991	37.3842	37.3027	37.4093	0.708295	0.716284	0.673303	0.73918	1.32621	1.31139	1.22982	1.33641
P15309	ACPP	Prostatic acid phosphatase;PAPf39		35.7832	36.9233	37.0129	37.0291	37.1455	0.702414	0.754555	0.818785	0.890992	1.14013	1.22971	1.24589	1.36232
P04554	PRM2	Protamine-2;Basic nuclear protein HPI1;Basic nuclear protein HPI2;Basic nuclear protein HPS1;Basic nuclear protein HPS2;Sperm histone HP4;Sperm histone HP2;Sperm histone HP3		30.3145	29.8766	29.4122	28.9056	27.9367	0.271595	0.131001	0.237352	0.598266	1.0477	0.583234	-1.24745	-2.2804
Q16186	ADRM1	Proteasomal ubiquitin receptor ADRM1		27.5696	27.3816	27.1765	26.9412	26.5659	0.700974	0.901894	0.929857	1.52273	-1.07879	-0.393111	-1.19178	-1.37823
Q06323	PSME1	Proteasome activator complex subunit 1		29.3433	28.5202	28.7215	28.8799	28.7535	1.048	0.704239	0.474521	0.74333	-0.823132	-0.621809	-0.46341	-0.589846
Q9UL46	PSME2	Proteasome activator complex subunit 2	Mito-Gly/Fresh	28.3723	27.4645	NaN	28.0809	NaN	0.900935	1.47528	0.881276	1.85999	-1.42377	-2.33136	-2.20433	-2.86308
Q14997	PSME4	Proteasome activator complex subunit 4		30.7428	30.8631	30.9128	30.759	30.9054	0.214799	0.307784	0.0245035	0.216002	0.120281	0.16998	0.0161673	0.162522
O95456	PSMG1	Proteasome assembly chaperone 1	Glycerol/Fresh	27.2762	27.451	27.0017	NaN	27.3353	0.433014	0.867985	2.12484	0.650946	-0.475477	-0.841145	-1.74003	-0.783883
Q92530	PSMF1	Proteasome inhibitor PI31 subunit		27.7533	27.6851	NaN	27.9503	27.7053	0.873345	1.50792	0.226064	0.0406839	-1.03992	-1.99921	0.196955	-0.0480309
P25786	PSMA1	Proteasome subunit alpha type-1		32.1726	31.8348	31.8679	31.7936	31.75	0.603864	0.587932	0.496079	0.616309	-0.337748	-0.304659	-0.37897	-0.422578
P25787	PSMA2	Proteasome subunit alpha type-2		31.0247	30.4997	30.6005	30.3824	30.7748	1.64117	0.676009	2.10278	0.575187	-0.524951	-0.424189	-0.642344	-0.249873
P25788	PSMA3	Proteasome subunit alpha type-3		31.8124	31.6293	31.6089	31.6648	31.659	0.162589	0.230237	0.130579	0.180493	-0.183052	-0.203515	-0.147553	-0.153353
P25789	PSMA4	Proteasome subunit alpha type-4		31.0329	30.602	30.5769	30.6239	30.6968	0.786089	0.839647	0.647784	0.621077	-0.430875	-0.456002	-0.409032	-0.336116
P28066	PSMA5	Proteasome subunit alpha type-5		31.8535	32.1752	31.8244	31.894	31.946	0.616992	0.0421646	0.0596526	0.138212	0.321733	-0.0290839	0.0405019	0.0925318
P60900	PSMA6	Proteasome subunit alpha type-6		31.8837	31.4012	31.4075	31.5338	31.5451	0.591345	0.736573	0.444917	0.434358	-0.482558	-0.476229	-0.349962	-0.338654
O14818	PSMA7	Proteasome subunit alpha type-7		29.6165	29.42	29.3232	29.4048	29.2214	0.262723	0.386935	0.261054	0.482139	-0.196517	-0.293334	-0.211683	-0.395172
Q8TAA3	PSMA8	Proteasome subunit alpha type-7-like		31.4247	31.4409	31.4268	31.2808	31.3283	0.01387	0.00188504	0.145998	0.0934663	0.016243	0.00216357	-0.143889	-0.096419
P20618	PSMB1	Proteasome subunit beta type-1		31.2723	31.1691	31.0382	30.9248	30.9528	0.213642	0.6604	0.595911	0.310693	-0.103164	-0.234028	-0.347471	-0.319499
P49721	PSMB2	Proteasome subunit beta type-2		30.4875	30.4672	30.3971	30.069	30.2871	0.0501789	0.368569	1.10069	0.593727	-0.0203056	-0.0904191	-0.418486	-0.200361
P49720	PSMB3	Proteasome subunit beta type-3		30.1874	30.0209	29.925	29.9707	29.9755	0.113133	0.187233	0.161837	0.157951	-0.166513	-0.262374	-0.216646	-0.211913
P28070	PSMB4	Proteasome subunit beta type-4		30.3847	30.272	30.1008	30.1268	30.2625	0.0840023	0.339244	0.247318	0.156904	-0.112744	-0.283883	-0.257874	-0.122213
P28074	PSMB5	Proteasome subunit beta type-5		31.0789	30.4371	30.3969	30.0892	30.3568	0.697352	0.764666	1.22471	0.755509	-0.64181	-0.682041	-0.989749	-0.722134
P28072	PSMB6	Proteasome subunit beta type-6		30.9241	31.1369	30.8487	30.9474	30.8893	0.181416	0.0532847	0.0178033	0.0267488	0.212814	-0.0753886	0.0232684	-0.03486
Q99436	PSMB7	Proteasome subunit beta type-7		30.204	30.292	30.0469	30.0446	30.1983	0.077775	0.188958	0.186285	0.00503065	0.0879148	-0.157187	-0.15944	-0.00579007
Q5VYK3	ECM29	Proteasome-associated protein ECM29 homolog		27.1232	26.8886	26.9773	26.9828	NaN	0.68147	1.03918	1.00956	1.70901	-0.334469	-0.995093	-1.22039	-1.44636
P02760	AMBP	Protein AMBP;Alpha-1-microglobulin;Inter-alpha-trypsin inhibitor light chain;Trypstatin		29.4552	30.0556	29.9541	30.005	30.0152	0.613436	0.589174	0.621123	0.634888	1.96093	1.8594	1.91032	1.92057
O14744	PRMT5	Protein arginine N-methyltransferase 5;Protein arginine N-methyltransferase 5, N-terminally processed		30.5563	30.3526	30.2215	30.2842	29.9906	0.547578	1.53286	1.35835	1.42122	-0.20368	-0.334801	-0.272132	-0.565727
Q8WUW1	BRK1	Protein BRICK1		28.3727	28.4205	26.9046	27.5218	27.9427	0.7688	0.705603	0.767204	0.970264	-1.83786	-1.46809	-1.46768	-1.43659
Q9Y2B0	CNPY2	Protein canopy homolog 2		29.7864	28.7331	28.7332	28.542	28.5004	1.56054	1.49676	1.01685	1.48348	-1.05332	-1.0532	-1.24446	-1.28599
Q9BT09	CNPY3	Protein canopy homolog 3		30.2138	28.4904	28.063	27.9694	28.3327	0.930284	0.915862	1.17753	0.915564	-1.72337	-2.1508	-2.24444	-2.73952
Q9UKY7	CDV3	Protein CDV3 homolog		27.4847	NaN	NaN	NaN	NaN	0.986735	1.12668	1.21911	0.932725	-1.57321	-1.80295	-1.9812	-1.66872
O60888	CUTA	Protein CutA		28.8955	27.9676	27.9715	28.2389	28.33	0.0373869	0.14573	0.218741	0.245873	-0.188943	0.599164	0.866632	0.957685
Q8WTU0	DDI1	Protein DDI1 homolog 1		27.2028	NaN	26.3196	NaN	NaN	0.872135	0.366564	0.715461	1.08574	-1.74491	-0.827625	-1.43985	-2.17758
Q5TDH0	DDI2	Protein DDI1 homolog 2		26.5545	26.7776	NaN	NaN	NaN	0.21178	0.101809	0.603853	1.32047	-0.394843	-0.161498	-0.75378	-1.14507
Q99497	PARK7	Protein deglycase DJ-1		33.372	33.0031	33.1872	32.9613	33.0559	0.380912	0.18149	0.453836	0.336292	-0.368877	-0.184849	-0.410736	-0.316074
P07237	P4HB	Protein disulfide-isomerase		33.7612	33.1965	33.1591	33.06	33.2238	1.90228	2.12978	1.34434	0.926303	-0.564753	-0.6021	-0.701238	-0.537449
P30101	PDIA3	Protein disulfide-isomerase A3		35.4571	35.0428	35.0543	35.0549	35.0393	0.528399	0.518421	0.427832	0.466752	-0.41422	-0.40273	-0.402156	-0.417746
P13667	PDIA4	Protein disulfide-isomerase A4		33.3318	32.7836	32.8196	32.8472	32.8331	0.427251	0.363772	0.347249	0.359126	-0.548241	-0.512231	-0.484578	-0.498745
Q15084	PDIA6	Protein disulfide-isomerase A6		32.1316	31.6519	31.5648	31.5694	31.5595	0.498243	0.432826	0.531763	0.542858	-0.479642	-0.566735	-0.562226	-0.572034
Q8N807	PDILT	Protein disulfide-isomerase-like protein of the testis		28.0066	27.3312	27.5036	27.1901	27.0623	0.729225	0.890961	1.20121	1.33819	-0.965523	-1.72815	-1.88636	-1.93359
Q9BVM2	DPCD	Protein DPCD		31.0711	30.8099	30.6707	30.5945	30.7869	0.312055	0.466339	0.619847	0.318481	-0.261158	-0.400352	-0.476539	-0.284185
P49257	LMAN1	Protein ERGIC-53		29.1343	28.4392	28.4424	28.4269	28.3805	0.729715	0.976924	1.04146	1.20902	-0.695068	-0.691887	-0.707376	-0.753793
Q9NRY5	FAM114A2	Protein FAM114A2		29.1145	27.9232	27.5996	27.8712	27.8784	0.419947	0.55098	0.444459	0.434091	-1.19129	-1.51483	-1.24329	-1.2361
Q8IYX7	FAM154A	Protein FAM154A		32.4998	32.9947	33.0596	32.9424	32.9748	1.72764	2.01456	1.62194	1.2783	0.494924	0.559813	0.442602	0.475044
Q6J272	FAM166A	Protein FAM166A		31.267	31.6544	31.7392	31.7386	31.6967	0.477492	0.658828	0.710547	0.714038	0.387384	0.472241	0.471607	0.429707
A1A519	FAM170A	Protein FAM170A		27.9892	27.865	27.6192	27.8437	27.4793	0.30521	0.165482	0.317649	0.0956436	-0.866719	0.452775	0.677299	-0.274677
Q6ZVS7;A6NL82	FAM183B	Protein FAM183B		27.8744	28.4316	28.7144	28.8603	28.571	0.873376	1.4766	2.003	1.78443	0.557127	0.839944	0.985874	0.696595
Q6ZU69;Q63HN1	FAM205A	Protein FAM205A		27.0767	27.0399	26.9272	26.9569	27.3406	0.0292261	0.0321008	0.52175	0.0425108	-0.0776304	-0.102894	0.895446	0.11795
Q5JX71	FAM209A	Protein FAM209A	Glycerol/Fresh	NaN	27.395	27.6299	27.4057	26.7222	1.88101	1.94451	2.85742	0.0935042	1.20825	1.44313	1.21894	0.165548
Q5JX69	FAM209B	Protein FAM209B		27.3676	29.1805	29.2448	28.9627	29.0452	1.834	2.18133	1.65209	1.78292	1.8129	1.8772	1.59509	1.67762
P58499	FAM3B	Protein FAM3B		28.7549	30.3281	30.1723	30.2945	30.6436	0.925217	0.961995	1.03012	1.33797	1.5732	1.41738	1.53962	1.88867
Q96BQ1	FAM3D	Protein FAM3D		26.6858	27.448	27.7672	27.3777	27.7294	0.976804	1.12921	1.00956	1.30636	1.11935	1.43856	1.04904	1.40073
Q8IYT1	FAM71A	Protein FAM71A		29.886	30.4638	30.4594	30.3709	30.2726	0.44727	0.506658	0.518201	0.486198	0.577834	0.573446	0.484894	0.386646
Q8TC56	FAM71B	Protein FAM71B		31.2571	31.7427	31.9145	32.0037	31.8305	0.359294	0.526264	0.579563	0.537509	0.485532	0.657368	0.746627	0.573392
Q8N5Q1	FAM71E2	Protein FAM71E2		26.9916	26.806	26.42	NaN	26.5402	0.499964	0.353472	0.208432	0.00170432	0.710903	0.569407	-0.358532	-0.00349808
P49354	FNTA	Protein farnesyltransferase/geranylgeranyltransferase type-1 subunit alpha	Glycerol/Fresh	28.8958	28.8329	28.9984	26.4854	28.3141	0.446304	0.141012	3.27376	0.801533	-0.973987	0.102597	-2.46848	-1.3123
Q5VTH2	CFAP126	Protein Flattop		28.5391	29.4484	29.5428	29.291	29.3467	0.92918	1.20124	0.892245	0.953556	0.909295	1.00361	0.751838	0.807576
Q9BUN1	MENT	Protein MENT		33.4932	33.2668	33.4644	33.253	33.2391	0.332537	0.0324628	0.313984	0.351744	-0.226359	-0.028787	-0.240142	-0.254016
Q92597	NDRG1	Protein NDRG1		31.625	31.0125	31.2028	31.4463	31.1665	0.388773	0.243471	0.105341	0.282344	-0.612501	-0.42228	-0.178733	-0.458488
Q9UN36	NDRG2	Protein NDRG2		27.0572	NaN	NaN	NaN	NaN	0.742691	1.46686	1.64809	1.92827	-0.925886	-1.01563	-1.28344	-1.61773
Q9UGV2	NDRG3	Protein NDRG3		29.4406	28.6835	29.0011	28.853	28.8758	2.43604	0.824714	2.12812	1.48559	-0.757102	-0.439519	-0.587674	-0.564866
Q9BZQ8;REV__Q9UHV5	FAM129A	Protein Niban		27.9524	28.1358	28.1609	27.7942	28.1061	0.471335	0.491194	0.304454	0.482693	1.01339	1.03848	0.671805	0.983709
Q9UFN0;Q9BS92	NIPSNAP3A	Protein NipSnap homolog 3A		28.2646	28.2798	28.3164	28.0841	28.6524	0.323271	0.264763	0.692323	0.513875	-0.989339	-0.718782	-1.58395	-1.29976
P48745	NOV	Protein NOV homolog		29.2992	28.8873	28.8604	29.0876	29.1778	0.279019	0.2713	0.32279	0.336369	1.10876	1.08185	1.309	1.39925
Q13438	OS9	Protein OS-9		30.0209	31.0044	31.0367	31.221	31.0901	1.76886	1.30406	1.93124	1.75835	0.983494	1.01581	1.20012	1.06919
Q9BVG4	PBDC1	Protein PBDC1		26.4897	26.5216	26.8135	26.9151	26.9604	0.0133081	0.17154	0.0576825	0.0050129	0.0318559	0.32375	0.13527	-0.0126349
Q7Z5V6	PPP1R32	Protein phosphatase 1 regulatory subunit 32		28.9834	29.5147	29.5136	29.5954	29.6134	0.629222	0.482319	0.928183	0.888839	0.531368	0.530181	0.612066	0.630011
Q15435	PPP1R7	Protein phosphatase 1 regulatory subunit 7		31.9304	31.4129	31.2418	31.2771	31.2883	0.857801	1.22251	1.18458	1.46392	-0.517471	-0.688583	-0.653353	-0.642128
P35813	PPM1A	Protein phosphatase 1A		29.1612	28.6666	28.6205	28.5633	28.6129	1.21935	1.53725	1.25076	1.34209	-0.494617	-0.540686	-0.597883	-0.548291
Q9Y570	PPME1	Protein phosphatase methylesterase 1		27.1099	26.9845	27.0348	26.8297	26.3149	0.845234	0.71493	0.343507	0.784893	-0.877445	-1.2262	-0.280284	-0.607713
P60903	S100A10	Protein S100-A10	BM/Fresh MitoQ/Fresh Glycerol/Fresh	28.0431	NaN	NaN	NaN	NaN	2.63618	2.39484	1.94437	1.52892	-2.54851	-2.05185	-2.57697	-1.78227
P31949	S100A11	Protein S100-A11;Protein S100-A11, N-terminally processed		29.7168	28.7927	28.9124	29.076	29.2439	0.688557	0.528823	0.508163	0.280576	-0.924114	-0.804443	-0.640855	-0.472937
P05109	S100A8	Protein S100-A8;Protein S100-A8, N-terminally processed		32.6837	27.6224	27.6264	28.1369	27.1214	1.0065	1.00333	0.890031	1.11542	-5.0613	-5.05738	-4.54679	-5.56236
P06702	S100A9	Protein S100-A9		34.02	30.9559	31.3427	30.2628	29.4626	0.622595	0.524817	0.818584	1.01564	-3.06418	-2.67739	-3.75729	-4.55749
P55735	SEC13	Protein SEC13 homolog		28.2927	27.8691	27.7783	27.9187	27.6111	0.673781	1.09811	1.25324	1.78419	-0.423553	-0.514381	-0.373915	-0.681574
Q01105;P0DME0	SET;SETSIP	Protein SET;Protein SETSIP	BM/Fresh	28.1195	NaN	NaN	27.2765	27.01	2.11259	1.36974	1.08277	1.62744	-2.28281	-2.12531	-1.34898	-2.44676
Q96KW9	SPACA7	Protein SPACA7		29.7965	30.0639	31.4552	30.4896	29.9135	0.0962601	0.353136	0.176259	0.297423	0.267448	-1.58571	-0.895229	-1.32762
Q92734	TFG	Protein TFG	BM/Fresh MitoQ/Fresh Mito-Gly/Fresh	28.8783	NaN	NaN	27.6092	NaN	2.678	2.39775	1.41412	3.22363	-2.69277	-2.92395	-2.74618	-3.32853
O94979	SEC31A	Protein transport protein Sec31A	BM/Fresh Glycerol/Fresh, Mito-Gly/Fresh	27.1046	NaN	NaN	NaN	NaN	2.62995	1.53638	2.86214	3.19621	-1.78786	-1.38442	-1.67781	-1.73434
Q8NEX5	WFDC9	Protein WFDC9		25.3487	26.837	26.2527	26.608	27.056	0.187744	0.840775	0.775503	0.336895	0.326705	1.03629	0.912524	0.543868
Q9H993	ARMT1	Protein-glutamate O-methyltransferase		29.3987	28.7856	28.7253	28.2823	28.3985	0.597588	1.11741	1.55453	1.43878	-0.613112	-0.673351	-1.11636	-1.00022
P21980;O43548	TGM2	Protein-glutamine gamma-glutamyltransferase 2		28.1886	28.1076	28.3313	28.9389	28.3707	0.0246169	0.0492815	0.302434	0.066092	-0.0809854	0.142672	0.750238	0.182024
P49221	TGM4	Protein-glutamine gamma-glutamyltransferase 4		32.5613	35.2306	35.5453	35.6454	35.2205	0.447647	0.502398	0.526784	0.446955	2.66932	2.98394	3.0841	2.65918
P22061	PCMT1	Protein-L-isoaspartate(D-aspartate) O-methyltransferase		31.7173	31.321	31.1759	31.3116	31.3559	0.604113	1.31988	0.889855	0.720468	-0.396265	-0.541394	-0.405669	-0.36138
Q8TDZ2	MICAL1	Protein-methionine sulfoxide oxidase MICAL1		26.9796	26.477	NaN	NaN	26.6143	1.17435	0.389816	0.937905	0.962718	-1.1326	-0.540606	-0.972857	-0.86932
P00491	PNP	Purine nucleoside phosphorylase		27.8589	27.7306	27.7551	28.3428	27.9531	0.0754113	0.0500866	0.237649	0.0497804	-0.128233	-0.103776	-0.926416	0.0941868
P55786;A6NEC2	NPEPPS	Puromycin-sensitive aminopeptidase		32.0566	31.3743	31.4175	31.4021	31.417	2.15197	2.92079	2.66755	1.58567	-0.682288	-0.639123	-0.654493	-0.639556
O43865	AHCYL1	Putative adenosylhomocysteinase 2		27.7183	27.5099	27.5803	27.9769	27.3854	0.461531	0.419524	0.213101	0.505388	-1.0312	-0.80043	0.258589	-0.853284
Q14409	GK3P	Putative glycerol kinase 3		28.1671	NaN	NaN	NaN	NaN	1.66941	1.24144	1.6112	1.44104	-2.63323	-1.82188	-2.32879	-1.65841
Q58FF8	HSP90AB2P	Putative heat shock protein HSP 90-beta 2		28.1375	28.9676	29.0346	28.9972	28.4704	0.801066	0.890512	0.738671	0.497236	1.54226	1.60923	1.57183	1.045
Q6GMV3	PTRHD1	Putative peptidyl-tRNA hydrolase PTRHD1		28.096	27.9948	28.39	27.6041	27.8726	0.37408	0.258838	0.971646	0.455454	-0.780888	-0.803139	-1.9768	-1.02622
Q8NHP8	PLBD2	Putative phospholipase B-like 2;Putative phospholipase B-like 2 32 kDa form;Putative phospholipase B-like 2 45 kDa form		26.9654	27.4711	27.0164	27.3164	27.073	1.44023	0.0429933	0.590871	0.211858	0.505744	0.0510845	0.350992	0.107629
O14990	PPP1R2P9	Putative type-1 protein phosphatase inhibitor 4		26.7062	NaN	NaN	NaN	NaN	0.1671	0.305722	0.277433	0.236698	-0.730003	-1.18307	-1.09226	-0.978158
O00764	PDXK	Pyridoxal kinase		28.2983	27.954	27.8493	28.2296	28.3871	0.225655	0.327181	0.0359536	0.237958	-0.344207	-0.448989	-0.068648	-0.473447
Q53H96	PYCRL	Pyrroline-5-carboxylate reductase 3		27.8697	27.3372	27.0979	27.2858	27.4154	1.14572	1.58731	1.29473	0.698471	-2.31125	-1.46656	-0.583895	-1.0568
P08559	PDHA1	Pyruvate dehydrogenase E1 component subunit alpha, somatic form, mitochondrial		28.4163	28.2071	28.0415	28.1099	28.2094	0.191832	0.222802	0.21439	0.164627	-0.209201	-0.374854	-0.306478	-0.206949
P29803	PDHA2	Pyruvate dehydrogenase E1 component subunit alpha, testis-specific form, mitochondrial		31.3514	31.3433	31.3306	31.5114	31.2772	0.00528268	0.0129504	0.13992	0.06059	-0.00810305	-0.0208276	0.159962	-0.0742079
P11177	PDHB	Pyruvate dehydrogenase E1 component subunit beta, mitochondrial		31.8959	32.0753	32.0296	31.8959	32.18	0.246442	0.156545	1.32039e-05	0.409021	0.179383	0.133672	-1.14441e-05	0.284069
O00330	PDHX	Pyruvate dehydrogenase protein X component, mitochondrial		29.3151	29.3846	29.4029	29.1907	29.13	0.0406498	0.0531776	0.0801592	0.138778	0.0695604	0.087794	-0.124362	-0.185069
P14618;P30613	PKM	Pyruvate kinase PKM		35.3603	35.2574	35.1944	35.1642	35.1504	0.13837	0.261254	0.2865	0.349045	-0.102913	-0.165887	-0.196092	-0.209866
Q08257	CRYZ	Quinone oxidoreductase		27.8929	28.0505	27.8029	27.8756	27.6784	0.487306	0.38163	0.410756	0.308918	1.2076	0.960052	1.03276	0.835586
Q53FA7	TP53I3	Quinone oxidoreductase PIG3	BM/Fresh MitoQ/Fresh Glycerol/Fresh	29.0304	NaN	NaN	NaN	28.8976	2.39503	2.59346	3.98084	0.444116	-3.15407	-3.36262	-3.94878	-1.20829
O95825	CRYZL1	Quinone oxidoreductase-like protein 1	BM/Fresh Glycerol/Fresh, Mito-Gly/Fresh	29.3256	NaN	28.3454	NaN	NaN	2.79723	1.28395	2.57825	2.76934	-3.73531	-2.81762	-3.56695	-4.04702
P31150	GDI1	Rab GDP dissociation inhibitor alpha		29.936	29.7968	29.742	29.6991	29.7241	0.101967	0.122815	0.188587	0.169312	-0.139213	-0.193981	-0.236909	-0.211826
P50395	GDI2	Rab GDP dissociation inhibitor beta		32.2125	31.6129	31.5249	31.4998	31.6648	3.71918	2.43998	2.96643	3.44799	-0.599555	-0.68757	-0.712666	-0.547707
Q8WYR4	RSPH1	Radial spoke head 1 homolog		31.1865	31.7087	31.8775	31.6599	31.7264	1.20548	1.64823	0.729663	0.853013	0.522189	0.690942	0.473387	0.539896
Q9UHP6	RSPH14	Radial spoke head 14 homolog		27.6782	28.0782	28.3671	28.0055	27.8466	0.35134	0.631821	0.276875	0.138779	0.399949	0.688868	0.327278	0.168366
Q86UC2	RSPH3	Radial spoke head protein 3 homolog		28.6789	28.5671	28.9101	28.5367	28.6412	0.0581619	0.163559	0.166017	0.0231433	-0.11181	0.231179	-0.142215	-0.0376746
Q9H0K4	RSPH6A	Radial spoke head protein 6 homolog A		30.8878	31.6872	31.803	31.6166	31.7967	0.941514	1.31608	1.10808	1.33327	0.79937	0.915158	0.72876	0.908869
Q9H1X1	RSPH9	Radial spoke head protein 9 homolog		30.0406	30.169	30.0841	30.1215	30.2791	0.221006	0.0788054	0.21886	0.39059	0.128384	0.0435251	0.0809237	0.23848
P46060	RANGAP1	Ran GTPase-activating protein 1		26.4017	NaN	NaN	NaN	NaN	1.65994	1.24806	1.22909	0.314632	-0.877094	-1.19666	-1.07207	-0.332446
Q9HD47	RANGRF	Ran guanine nucleotide release factor		27.6767	26.9822	27.5148	27.2547	27.177	1.23837	0.474084	0.491085	0.430429	-0.923481	-0.732317	-0.422027	-0.499697
P43487;Q9C010	RANBP1	Ran-specific GTPase-activating protein		30.8183	30.2883	30.0796	30.0516	30.1258	0.240447	0.354896	0.372682	0.325802	-0.530074	-0.738739	-0.766778	-0.692493
P46940	IQGAP1	Ras GTPase-activating-like protein IQGAP1		29.8842	28.9027	28.8286	28.8308	28.6619	0.747105	0.68708	0.68936	0.832208	-0.981459	-1.05555	-1.05341	-1.22225
Q13576;Q86VI3	IQGAP2	Ras GTPase-activating-like protein IQGAP2		28.0659	28.2069	28.0555	28.2244	28.1771	0.239378	0.0096361	0.339895	0.322206	0.141033	-0.0103951	-0.848864	-0.56934
P63000;P60763	RAC1;RAC3	Ras-related C3 botulinum toxin substrate 1;Ras-related C3 botulinum toxin substrate 3		28.3216	27.9916	27.8448	27.9318	28.3342	0.159735	0.0798315	0.118756	0.0497398	0.298599	0.151833	0.238844	-0.152333
P15153	RAC2	Ras-related C3 botulinum toxin substrate 2		28.8441	NaN	NaN	NaN	NaN	1.27821	1.43908	1.10646	1.44399	-3.14573	-3.32955	-2.61833	-3.29838
P61026	RAB10	Ras-related protein Rab-10		27.1973	27.3863	27.2826	27.2423	27.145	0.250883	0.0638502	0.333245	0.252017	-0.511653	0.0853049	-0.676212	-0.297751
Q15907;P62491;P57735	RAB11B;RAB11A	Ras-related protein Rab-11B;Ras-related protein Rab-11A		31.0424	30.8739	30.8944	30.6205	30.6975	0.271027	0.217498	0.697487	0.449262	-0.168501	-0.148052	-0.42196	-0.344941
P61106	RAB14	Ras-related protein Rab-14		29.9275	29.9514	29.6507	29.8114	29.6854	0.032581	0.66146	0.141859	0.407888	0.0239824	-0.276741	-0.116035	-0.242107
Q9NP72	RAB18	Ras-related protein Rab-18		28.4103	27.7606	27.816	27.7332	27.8109	1.10479	0.994622	1.03456	1.14389	-0.649783	-0.594312	-0.677106	-0.599483
P62820;P59190	RAB1A	Ras-related protein Rab-1A		30.2439	29.469	29.5056	29.6722	29.3767	1.07253	1.17906	0.666504	1.21446	-0.774935	-0.738366	-0.571735	-0.867295
Q9H0U4;Q92928	RAB1B	Ras-related protein Rab-1B		27.2389	NaN	NaN	27.1269	NaN	1.66711	1.50752	0.445338	1.77162	-2.1533	-1.38646	-0.956255	-1.93009
P51159	RAB27A	Ras-related protein Rab-27A		29.0813	29.6523	29.7956	29.5508	29.3163	0.41416	0.49706	0.305152	0.153512	0.570997	0.714259	0.469503	0.234938
O00194	RAB27B	Ras-related protein Rab-27B		27.9062	28.0089	27.8997	27.9794	27.4867	0.101571	0.795331	0.0621865	0.597876	0.102658	-1.3972	0.0731481	-1.44132
P61019	RAB2A	Ras-related protein Rab-2A		32.7579	33.3548	33.4182	33.3647	33.2831	1.41715	1.81821	1.64611	1.19191	0.596909	0.660305	0.606836	0.525224
Q8WUD1	RAB2B	Ras-related protein Rab-2B		28.7823	29.4731	29.7444	29.4665	29.8637	0.736733	0.877752	0.731516	0.901187	1.64694	1.9182	1.64028	2.03757
P20337	RAB3B	Ras-related protein Rab-3B		27.6327	28.8289	28.6388	28.5297	28.6324	0.750923	0.596018	0.494042	0.65017	1.19625	1.00614	0.896969	0.999724
O95716	RAB3D	Ras-related protein Rab-3D		29.2343	30.3868	30.3454	30.2186	30.2912	0.808573	0.71454	0.688428	0.738638	1.15249	1.11112	0.984318	1.05697
P61020	RAB5B	Ras-related protein Rab-5B		NaN	26.3676	25.9023	25.944	26.0873	0.57434	0.0595679	0.019952	0.0834852	0.568412	-0.068807	-0.0271231	-0.138371
P51148	RAB5C	Ras-related protein Rab-5C		28.1107	27.7378	27.6087	28.0145	27.5755	0.738085	0.69977	0.464603	0.708053	-0.372909	-0.371072	-0.892512	-0.535283
P20340;Q9NRW1;Q53S08	RAB6A	Ras-related protein Rab-6A		29.5792	30.4696	29.9115	30.2227	30.0891	2.12595	0.881672	1.38871	0.992728	0.890336	0.332233	0.643402	0.509883
P51149	RAB7A	Ras-related protein Rab-7a		29.0016	28.4049	28.4705	28.2247	28.3909	0.880432	0.742185	1.17291	0.609123	-0.596689	-1.23928	-0.776904	-1.91396
P61006;Q96E17	RAB8A	Ras-related protein Rab-8A		26.4698	NaN	26.455	26.661	26.4637	0.971098	0.353155	0.297545	0.00775498	-0.952473	-0.36695	0.191182	-0.00606982
P11233	RALA	Ras-related protein Ral-A		27.6545	NaN	27.5013	27.8077	27.5514	1.13026	0.725762	0.232636	0.428797	-1.42966	-0.877649	-0.419975	-0.96833
P11234	RALB	Ras-related protein Ral-B		27.687	27.8567	27.9105	27.7636	27.8052	0.16118	0.499937	0.0598971	0.115704	0.169745	-0.786858	0.0766525	0.11824
P62834	RAP1A	Ras-related protein Rap-1A		27.5524	26.9318	27.5074	27.7202	27.5363	0.175731	0.0225876	0.475708	0.231819	-0.376978	0.0599397	0.802147	-0.59273
Q00765	REEP5	Receptor expression-enhancing protein 5		27.8403	NaN	NaN	NaN	NaN	0.627574	0.847473	0.995476	0.74004	-1.89187	-2.19574	-2.66633	-2.10773
Q12913	PTPRJ	Receptor-type tyrosine-protein phosphatase eta		26.4215	NaN	NaN	NaN	NaN	0.708946	0.858792	0.521131	0.670215	-1.24194	-1.43001	-0.833125	-1.21133
P10586	PTPRF	Receptor-type tyrosine-protein phosphatase F		NaN	NaN	NaN	NaN	26.1645	-4.34294e-08	-4.34294e-08	-4.34294e-08	0.0684584	0	0	0	0.0826988
Q13332	PTPRS	Receptor-type tyrosine-protein phosphatase S		28.6189	28.4155	28.5673	28.5071	28.6237	0.34219	0.402909	0.363732	0.416352	1.01584	1.16769	1.10742	1.22403
Q9BRX8	FAM213A	Redox-regulatory protein FAM213A		26.2128	26.6006	27.0794	27.5716	NaN	0.0950293	0.123621	0.124431	0.592403	-0.11903	-0.249879	-0.308886	-1.14272
Q6UW15	REG3G	Regenerating islet-derived protein 3-gamma;Regenerating islet-derived protein 3-gamma 16.5 kDa form;Regenerating islet-derived protein 3-gamma 15 kDa form		29.096	26.939	26.996	27.1225	26.5602	0.229168	0.337593	0.310856	0.34581	-0.842391	-1.20326	-1.14299	-1.22118
P18754	RCC1	Regulator of chromosome condensation		28.7779	28.9487	29.2691	29.1585	29.1865	0.175559	0.637634	0.442447	0.499872	0.170788	0.491281	0.380617	0.40866
Q92900	UPF1	Regulator of nonsense transcripts 1		27.02	NaN	NaN	26.2748	NaN	0.0161729	1.06861	1.13862	1.60052	0.0284818	-1.12113	-1.22435	-2.01381
O75787	ATP6AP2	Renin receptor		26.8914	26.6007	26.6826	27.1679	27.0788	0.064439	0.111744	0.349907	0.314126	0.131662	0.213498	0.698867	0.60973
Q15293	RCN1	Reticulocalbin-1		28.9564	29.0693	28.9746	29.0376	28.8391	0.102945	0.0149789	0.0739187	0.0914031	0.112893	0.0182355	0.0811628	-0.117303
Q14257	RCN2	Reticulocalbin-2		32.0826	31.9456	32.0442	31.8294	31.9756	0.134556	0.0348413	0.271806	0.105625	-0.136998	-0.0384636	-0.253267	-0.10703
Q9NQC3	RTN4	Reticulon-4	Mito-Gly/Fresh	28.44	NaN	26.9569	NaN	NaN	1.70473	1.09284	1.60557	2.02826	-2.80232	-1.8357	-2.37622	-3.0949
P00352	ALDH1A1	Retinal dehydrogenase 1		30.5705	30.4628	30.2987	30.3501	30.4048	0.0755475	0.189489	0.160707	0.123109	-0.107676	-0.271779	-0.220436	-0.165724
O94788	ALDH1A2	Retinal dehydrogenase 2		29.129	28.178	28.0115	28.0286	28.0608	1.01036	1.31717	1.38968	1.21436	-0.951028	-1.11753	-1.10041	-1.06823
P49788	RARRES1	Retinoic acid receptor responder protein 1		26.9724	27.1916	27.5388	27.1073	27.4492	0.95004	1.12828	0.91144	0.783085	1.31569	1.66291	1.23146	1.27279
Q9HB40	SCPEP1	Retinoid-inducible serine carboxypeptidase		28.9431	29.6931	29.6652	29.6734	29.6589	0.886795	0.623889	0.86736	0.823466	0.750006	0.722099	0.730333	0.71583
P02753	RBP4	Retinol-binding protein 4;Plasma retinol-binding protein(1-182);Plasma retinol-binding protein(1-181);Plasma retinol-binding protein(1-179);Plasma retinol-binding protein(1-176)	BM/Fresh MitoQ/Fresh Mito-Gly/Fresh	NaN	28.5912	28.1627	27.7993	28.4289	2.34599	2.24781	1.79722	3.34823	3.11783	2.68932	2.3259	2.95553
P52565	ARHGDIA	Rho GDP-dissociation inhibitor 1		31.2454	30.6895	30.678	30.8849	30.7822	0.690848	1.78861	0.501386	0.737627	-0.555923	-0.567447	-0.360519	-0.463222
P52566	ARHGDIB	Rho GDP-dissociation inhibitor 2		29.383	NaN	NaN	NaN	NaN	0.639706	0.811733	0.769793	0.695431	-3.418	-4.20031	-4.02067	-3.76569
Q6P4F7	ARHGAP11A	Rho GTPase-activating protein 11A	BM/Fresh	NaN	31.3046	NaN	NaN	NaN	2.43426	-4.34294e-08	-4.34294e-08	-4.34294e-08	5.61756	0	0	0
Q14155;Q15052	ARHGEF7	Rho guanine nucleotide exchange factor 7		27.0213	NaN	NaN	NaN	NaN	1.41091	0.924231	1.37298	1.34451	-1.57884	-0.826605	-1.8842	-1.75
Q8N443	RIBC1	RIB43A-like with coiled-coils protein 1		28.7242	28.8363	29.071	28.9191	29.2453	0.340717	1.29954	0.52764	1.33783	0.112137	0.346837	0.194909	0.521199
Q9H4K1	RIBC2	RIB43A-like with coiled-coils protein 2		27.9649	28.0145	28.0778	27.7779	27.6287	0.0481909	0.842657	0.335341	0.710361	0.0495529	-1.68102	-0.187002	-0.336224
P34096	RNASE4	Ribonuclease 4		29.3402	30.9238	30.9631	31.0661	30.7712	1.10654	1.16395	1.23121	1.02868	1.5836	1.62287	1.72591	1.43098
P13489	RNH1	Ribonuclease inhibitor		32.1252	31.3034	31.4548	31.377	31.3112	1.21442	1.49115	1.2973	1.64953	-0.821743	-0.670335	-0.748198	-0.813958
P07998	RNASE1	Ribonuclease pancreatic		29.6464	31.6554	31.364	30.8814	31.2426	1.39727	1.28551	0.777999	1.06684	2.00898	1.71762	1.23498	1.59622
O00584	RNASET2	Ribonuclease T2		30.2326	31.7595	31.732	31.6647	31.6425	0.921345	0.973136	0.89483	0.903458	1.52695	1.49946	1.43215	1.40989
P60891;P21108	PRPS1	Ribose-phosphate pyrophosphokinase 1		28.0034	27.1052	26.672	26.8137	27.36	1.10369	1.38472	1.95601	1.00241	-1.467	-1.33139	-1.18962	-0.643347
P11908	PRPS2	Ribose-phosphate pyrophosphokinase 2		29.9234	30.0698	30.1424	30.017	30.1644	0.0758546	0.111509	0.046369	0.165573	0.146475	0.219021	0.0936381	0.240985
P51812	RPS6KA3	Ribosomal protein S6 kinase alpha-3		26.5043	26.5305	26.8969	26.7322	26.7111	0.475329	0.45565	0.488935	0.0524204	-0.402894	-0.607889	-0.642455	-0.118368
Q9Y3A5	SBDS	Ribosome maturation protein SBDS	MitoQ/Fresh Glycerol/Fresh	27.6984	NaN	NaN	NaN	NaN	1.91514	2.33972	2.49201	1.81797	-1.78458	-1.87577	-2.28302	-2.47268
Q9P2E9	RRBP1	Ribosome-binding protein 1		27.9331	NaN	27.0021	NaN	NaN	1.27888	0.665831	1.77921	1.59726	-1.66447	-0.930955	-2.2109	-1.84637
P16083	NQO2	Ribosyldihydronicotinamide dehydrogenase [quinone]	Mito-Gly/Fresh	28.1702	28.3087	27.52	27.8476	NaN	0.835685	1.39867	0.675413	2.8594	-1.66257	-1.7355	-0.795772	-2.08223
Q96AT9;Q2QD12	RPE	Ribulose-phosphate 3-epimerase	BM/Fresh	27.6116	NaN	NaN	27.0277	NaN	2.35153	1.69375	0.921735	1.30784	-2.78483	-2.20702	-0.943338	-1.6608
O75526;Q8N7X1	RBMXL2	RNA-binding motif protein, X-linked-like-2		27.0452	27.3092	27.2392	27.4599	27.1253	0.555863	0.514833	0.642971	0.425036	1.15572	1.08566	1.30637	0.971767
Q9UKM9	RALY	RNA-binding protein Raly		26.526	NaN	NaN	NaN	NaN	1.17947	0.339012	0.464413	1.4038	-0.555172	-0.253576	-0.803441	-0.800457
Q9HAT0	ROPN1	Ropporin-1A		33.8044	34.3248	34.4445	34.4849	34.4793	0.659653	0.960917	0.798341	1.02309	0.520461	0.640079	0.680542	0.674953
Q9BZX4	ROPN1B	Ropporin-1B		30.7067	30.6317	30.7384	30.5606	30.4942	0.0647395	0.0354777	0.155305	0.318523	-0.0750008	0.0316486	-0.146105	-0.212495
Q96C74	ROPN1L	Ropporin-1-like protein		28.1901	28.442	28.4724	28.2811	28.6748	0.319696	0.407439	0.10391	0.68961	0.251937	0.282337	0.0909799	0.48467
Q9Y265	RUVBL1	RuvB-like 1		33.3343	32.9238	32.9291	32.8087	32.8437	0.95946	0.980848	1.3685	1.28055	-0.410478	-0.405154	-0.525607	-0.49059
Q9Y230	RUVBL2	RuvB-like 2		33.8704	33.803	33.7791	33.7719	33.7476	0.0777771	0.10692	0.11636	0.147433	-0.0673828	-0.0913582	-0.0985324	-0.122763
Q8NBX0	SCCPDH	Saccharopine dehydrogenase-like oxidoreductase		31.1616	30.4817	30.4784	30.1268	30.1834	0.571828	0.565249	0.836924	0.821822	-0.679895	-0.683123	-1.03471	-0.978203
P31153	MAT2A	S-adenosylmethionine synthase isoform type-2		31.9521	32.2639	32.1747	32.5781	32.1384	0.321321	0.211467	0.811136	0.179137	0.311771	0.222579	0.626062	0.186347
P16615;O14983	ATP2A2	Sarcoplasmic/endoplasmic reticulum calcium ATPase 2	BM/Fresh MitoQ/Fresh Glycerol/Fresh Mito-Gly/Fresh	28.2582	NaN	NaN	NaN	NaN	2.30886	2.77568	2.25542	2.53148	-2.76755	-3.20331	-2.61628	-2.69622
Q499Z3	SLFNL1	Schlafen-like protein 1		25.8368	NaN	26.5914	26.4384	26.1823	0.486953	0.94259	0.465684	0.171029	-0.442645	0.64806	-0.597476	0.157532
Q8WVM8	SCFD1	Sec1 family domain-containing protein 1		27.628	26.6888	NaN	25.7404	26.0352	0.676543	0.734689	1.08004	1.2869	-1.19208	-1.69438	-1.8078	-2.66057
O76054;Q9UDX4	SEC14L2	SEC14-like protein 2		28.182	28.0395	27.5541	28.3002	28.0938	0.079508	0.40216	0.0623944	0.0497383	-0.142523	-0.627916	0.118136	-0.0881894
Q9Y6Y8	SEC23IP	SEC23-interacting protein		26.4103	NaN	25.9602	NaN	NaN	0.625747	1.04615	1.54981	1.2895	-0.876272	-1.18268	-2.00068	-1.11158
Q8N474	SFRP1	Secreted frizzled-related protein 1		27.5766	27.1809	28.3145	26.9014	27.2453	0.723134	0.304389	0.857687	0.837008	-1.21113	-0.776867	-1.34175	-1.6644
O95969	SCGB1D2	Secretoglobin family 1D member 2		NaN	26.7044	NaN	NaN	27.8234	1.08102	-4.34294e-08	-4.34294e-08	0.485315	1.18393	0	0	0.894863
P05060	CHGB	Secretogranin-1;PE-11;GAWK peptide;CCB peptide		28.0212	28.4857	28.4038	28.4126	28.2412	1.21923	0.419735	0.515014	0.370837	0.464528	0.382589	0.391399	0.219981
P49903	SEPHS1	Selenide, water dikinase 1		26.1712	26.234	25.5734	26.1139	NaN	0.61316	0.592303	0.0359702	0.650866	-0.627667	-0.569939	-0.0351753	-0.442735
Q13228	SELENBP1	Selenium-binding protein 1		27.6756	27.932	27.4836	27.5728	27.4552	0.15239	0.108884	0.0584991	0.396932	0.256406	-0.191988	-0.102802	-0.763101
P57772	EEFSEC	Selenocysteine-specific elongation factor		26.2137	NaN	NaN	NaN	NaN	0.0388508	0.306402	0.39796	0.740934	-0.0309664	0.213161	-0.262871	-0.587655
P49908	SEPP1	Selenoprotein P		28.3074	28.4203	28.4262	28.555	28.3897	0.421546	0.454873	0.48056	0.425055	1.50982	1.51572	1.6445	1.47923
Q99985	SEMA3C	Semaphorin-3C		29.0745	30.4515	30.5535	31.0448	30.5619	0.585506	0.625297	0.868896	0.671615	1.37698	1.479	1.97035	1.48743
Q13275;Q8NFD2	SEMA3F	Semaphorin-3F		27.58	27.737	27.9354	27.643	NaN	0.42907	0.557233	0.37415	0.698575	0.952568	1.15101	0.8586	-1.23325
P04279	SEMG1	Semenogelin-1;Alpha-inhibin-92;Alpha-inhibin-31;Seminal basic protein		38.906	40.0004	39.9834	39.9457	39.9793	1.1197	1.08346	1.07497	1.15041	1.09437	1.07738	1.03972	1.07328
Q02383	SEMG2	Semenogelin-2		39.433	40.3197	40.2905	40.2743	40.3186	0.786572	0.711521	0.795969	0.831067	0.886662	0.857461	0.841311	0.885638
Q9P0V9	SEPTIN10	Septin-10		28.4439	28.5511	28.8095	28.5464	28.3533	0.088162	0.352427	0.125368	0.0882738	0.107122	0.365561	0.102448	-0.0906213
Q8IYM1	SEPTIN12	Septin-12		28.2554	28.4344	28.5416	28.4129	28.4581	0.290867	0.359855	0.26182	0.213796	0.17904	0.286292	0.15757	0.202731
Q15019	SEPTIN2	Septin-2		27.3204	26.9838	26.5278	26.7695	26.8633	0.844098	0.727787	0.604279	0.621411	-1.43854	-0.792621	-0.683455	-0.995879
O43236;Q8WYJ6	SEPTIN4	Septin-4		29.3016	29.8148	29.9876	29.9386	30.0323	0.410962	0.644886	0.599755	0.690358	0.513138	0.686005	0.636969	0.730637
Q16181;Q6ZU15	SEPTIN7	Septin-7		29.0804	29.3127	29.0334	29.2632	29.2584	0.190201	0.0435952	0.175414	0.211113	0.232388	-0.0469583	0.182848	0.177998
Q13501	SQSTM1	Sequestosome-1		26.4112	NaN	NaN	NaN	NaN	1.11491	1.09364	0.89931	1.71687	-1.118	-0.805709	-0.652648	-1.4519
P34896;P34897	SHMT1	Serine hydroxymethyltransferase, cytosolic		29.787	29.2959	29.3569	29.3394	29.2866	0.568659	0.505039	0.512692	0.626219	-0.491116	-0.430112	-0.447577	-0.500404
Q8IYP2	PRSS58	Serine protease 58		29.3347	28.4291	28.5475	28.0541	28.259	1.31153	1.1997	1.42305	1.01264	-2.56616	-3.12398	-3.22737	-1.81866
Q92743	HTRA1	Serine protease HTRA1		27.23	27.9297	27.6878	27.6774	27.7216	1.61393	0.933401	0.580585	0.987523	0.699725	0.457824	0.447435	0.491555
P20155	SPINK2	Serine protease inhibitor Kazal-type 2		33.0588	33.2447	33.3287	33.1476	33.149	0.506168	0.58243	0.277187	0.260491	0.185893	0.269895	0.0888049	0.0902316
Q07955	SRSF1	Serine/arginine-rich splicing factor 1		27.3586	26.5345	27.2761	26.9851	26.9721	0.770281	0.328412	0.293975	0.295116	-1.06905	-0.536731	-0.373446	-0.386526
P84103	SRSF3	Serine/arginine-rich splicing factor 3		28.6413	27.9325	28.2628	28.204	28.0376	0.930264	0.578793	0.833908	0.780092	-1.3988	-1.54703	-0.437326	-0.603778
Q9Y6J8	STYXL1	Serine/threonine/tyrosine-interacting-like protein 1		26.6895	27.1288	26.8461	27.0294	26.9788	0.812885	0.531447	0.671127	0.097136	0.990217	0.707534	0.890863	-0.20907
P15056;P04049;P10398	BRAF;RAF1	Serine/threonine-protein kinase B-raf;RAF proto-oncogene serine/threonine-protein kinase		25.9808	NaN	NaN	NaN	NaN	0.104854	0.117157	0.219515	0.540255	-0.0780131	0.145258	0.14676	-0.83338
O95747	OXSR1	Serine/threonine-protein kinase OSR1		26.6532	26.5155	NaN	26.9154	25.9422	0.753259	0.989976	0.197497	1.18366	-0.535341	-0.635309	-0.312864	-0.78651
Q13177;O75914	PAK2;PAK3	Serine/threonine-protein kinase PAK 2;PAK-2p27;PAK-2p34;Serine/threonine-protein kinase PAK 3		27.3486	NaN	NaN	NaN	27.8349	1.42727	0.929529	1.19704	0.425637	-1.71222	-1.73098	-1.42624	-0.922105
Q15831	STK11	Serine/threonine-protein kinase STK11		27.1488	27.2783	26.6467	26.8733	25.8969	0.576418	0.357175	0.442568	1.22746	-1.05469	-0.502026	-0.730635	-1.47636
P30153	PPP2R1A	Serine/threonine-protein phosphatase 2A 65 kDa regulatory subunit A alpha isoform		31.073	30.5376	30.8878	30.8994	30.8252	1.28511	0.479462	0.443129	1.05231	-0.535468	-0.185261	-0.173631	-0.247836
Q15257	PPP2R4	Serine/threonine-protein phosphatase 2A activator		30.9987	30.1347	30.0675	30.082	30.2027	1.27906	1.33783	1.23229	0.987996	-0.864073	-0.931247	-0.91673	-0.796069
P67775	PPP2CA	Serine/threonine-protein phosphatase 2A catalytic subunit alpha isoform		29.9937	29.5617	29.5188	29.5151	29.3972	0.729161	1.72212	1.00507	1.61133	-0.432077	-0.474906	-0.478687	-0.596542
Q08209;P16298	PPP3CA;PPP3CB	Serine/threonine-protein phosphatase 2B catalytic subunit alpha isoform;Serine/threonine-protein phosphatase 2B catalytic subunit beta isoform		27.6253	27.2799	27.0907	27.0502	26.7851	0.734011	0.474435	0.739997	1.2978	-1.12325	-0.53462	-1.23173	-1.97814
P48454	PPP3CC	Serine/threonine-protein phosphatase 2B catalytic subunit gamma isoform		28.4676	27.9017	27.8183	28.2795	28.1742	1.16497	1.05141	0.149153	0.651655	-0.565869	-0.64933	-0.188112	-0.293431
P60510	PPP4C	Serine/threonine-protein phosphatase 4 catalytic subunit		26.8027	NaN	27.0931	26.7804	26.3415	0.460581	0.731212	0.248821	0.032398	-0.63433	0.680834	0.368226	-0.0531845
Q8TF05	PPP4R1	Serine/threonine-protein phosphatase 4 regulatory subunit 1		29.1143	28.2694	28.5221	28.3963	27.9631	0.803185	0.616644	0.823486	0.973696	-0.844882	-0.592219	-0.718018	-1.15116
P53041;E7EU14	PPP5C	Serine/threonine-protein phosphatase 5		28.4086	26.9854	26.9617	27.1979	26.7705	0.826673	1.05617	0.842921	1.06312	-1.42319	-1.44698	-1.21077	-1.63813
O00743	PPP6C	Serine/threonine-protein phosphatase 6 catalytic subunit;Serine/threonine-protein phosphatase 6 catalytic subunit, N-terminally processed		29.5165	28.1721	28.6564	28.6658	28.4816	0.902863	0.710061	0.881854	0.988656	-1.3444	-0.860111	-0.850717	-1.0349
O15084;Q8N8A2;Q8NB46	ANKRD28	Serine/threonine-protein phosphatase 6 regulatory ankyrin repeat subunit A		29.2905	28.5734	28.6137	28.3474	28.3753	0.45629	0.424013	0.794311	0.751551	-0.717092	-0.676752	-0.943065	-0.915194
Q9UPN7	PPP6R1	Serine/threonine-protein phosphatase 6 regulatory subunit 1	BM/Fresh MitoQ/Fresh Glycerol/Fresh Mito-Gly/Fresh	29.0057	NaN	NaN	NaN	NaN	2.20209	3.67177	2.88363	3.387	-2.89339	-3.1931	-3.92508	-2.73227
O75170	PPP6R2	Serine/threonine-protein phosphatase 6 regulatory subunit 2	BM/Fresh	27.6607	NaN	NaN	NaN	NaN	2.27015	1.43	1.26437	0.762776	-2.14102	-2.19348	-1.52319	-1.4034
Q9BRF8	CPPED1	Serine/threonine-protein phosphatase CPPED1		27.1857	NaN	NaN	NaN	NaN	0.864955	0.793391	1.32347	1.13644	-1.26574	-1.27552	-1.74042	-1.53375
Q96HS1	PGAM5	Serine/threonine-protein phosphatase PGAM5, mitochondrial		27.3941	27.3664	27.3039	27.4718	27.542	0.354602	0.294641	0.387518	0.42992	0.893113	0.830629	0.998459	1.06867
P62140	PPP1CB	Serine/threonine-protein phosphatase PP1-beta catalytic subunit		28.4848	28.2843	27.9602	28.254	28.199	0.23161	0.902454	0.271695	0.451543	-0.20057	-0.524647	-0.230864	-0.285862
P36873	PPP1CC	Serine/threonine-protein phosphatase PP1-gamma catalytic subunit		31.9032	31.7816	31.8753	31.8655	31.9185	0.154863	0.0331621	0.0542184	0.0195964	-0.121613	-0.0279554	-0.0377941	0.0152817
O14829	PPEF1	Serine/threonine-protein phosphatase with EF-hands 1		28.069	28.3713	28.0936	27.8935	28.5563	0.401175	0.0244383	0.233395	0.163166	0.302335	0.0245832	-0.175486	-0.441557
Q9Y3F4	STRAP	Serine-threonine kinase receptor-associated protein		27.8698	26.9505	27.2378	26.9495	26.9876	1.00554	0.559151	0.750856	1.05143	-1.76341	-1.37097	-1.33958	-2.02647
P49591	SARS	Serine--tRNA ligase, cytoplasmic	BM/Fresh MitoQ/Fresh Glycerol/Fresh Mito-Gly/Fresh	30.5822	28.1624	28.379	28.2817	28.4205	2.54442	3.41493	2.90969	3.11302	-2.4198	-2.20323	-2.30053	-2.16171
P02787	TF	Serotransferrin		33.143	33.8319	33.6913	33.631	33.7984	0.382887	0.312256	0.270832	0.397254	0.688897	0.548304	0.488038	0.655408
P35237;P50452	SERPINB6	Serpin B6		30.7799	30.2949	30.1035	30.1726	30.2176	1.96127	1.87517	3.10918	2.08562	-0.485006	-0.676436	-0.607281	-0.562336
P02743	APCS	Serum amyloid P-component;Serum amyloid P-component(1-203)		32.3364	32.3628	32.2397	31.9751	32.0912	0.0109956	0.0541744	0.196912	0.118908	0.0263882	-0.0967598	-0.361321	-0.245212
P10768	ESD	S-formylglutathione hydrolase		31.068	30.6798	30.6406	30.7253	30.7408	0.778475	0.950517	0.502742	0.639217	-0.388247	-0.427428	-0.342777	-0.327183
O75368	SH3BGRL	SH3 domain-binding glutamic acid-rich-like protein	Glycerol/Fresh	27.4567	NaN	NaN	NaN	NaN	1.49074	1.94858	1.96906	1.42841	-1.81468	-1.75034	-2.40614	-1.25405
Q9H299	SH3BGRL3	SH3 domain-binding glutamic acid-rich-like protein 3		27.6712	NaN	NaN	NaN	NaN	1.44659	1.06659	1.1855	1.01221	-2.24249	-1.82139	-2.0146	-1.67824
Q9BZQ2	SHCBP1L	SHC SH2 domain-binding protein 1-like protein		26.9069	NaN	NaN	NaN	NaN	0.591307	0.676026	0.356705	0.573043	-1.0106	-1.33494	-0.664585	-1.24811
A0MZ66	KIAA1598	Shootin-1		28.7917	27.722	27.4913	28.0582	28.4788	0.67754	0.613411	0.318306	0.355076	-1.82057	-1.30042	-0.733534	-1.32165
P16219	ACADS	Short-chain specific acyl-CoA dehydrogenase, mitochondrial		30.525	30.2941	30.2799	30.4119	30.3657	0.196216	0.214998	0.0899831	0.130755	-0.230921	-0.245126	-0.113151	-0.159271
Q9HAT2	SIAE	Sialate O-acetylesterase		28.3048	28.7666	28.3556	28.7533	28.713	0.57001	0.43371	0.185887	0.554089	1.89716	1.48615	0.864932	1.84361
Q9NR45	NANS	Sialic acid synthase		30.7555	30.293	30.108	30.3358	30.0821	0.669813	1.36137	0.893887	1.00866	-0.462528	-0.64755	-0.419735	-0.673394
Q99519	NEU1	Sialidase-1		28.8931	30.081	30.0311	30.1097	30.3858	1.00947	0.862873	1.02325	1.33427	1.18789	1.13796	1.21661	1.49267
Q15005	SPCS2	Signal peptidase complex subunit 2		27.8945	NaN	NaN	NaN	27.2234	1.33482	1.46352	1.52156	0.653606	-2.51714	-1.95397	-2.18822	-1.31962
P49458	SRP9	Signal recognition particle 9 kDa protein	BM/Fresh MitoQ/Fresh Glycerol/Fresh Mito-Gly/Fresh	28.0225	NaN	NaN	NaN	NaN	2.40402	3.58127	4.38606	3.23088	-1.90376	-2.30092	-2.49107	-2.29414
P42224	STAT1	Signal transducer and activator of transcription 1-alpha/beta		27.6198	27.1146	26.997	27.1366	26.8022	1.24846	1.00086	0.841831	1.04594	-1.25641	-0.622838	-0.483158	-1.42473
P40763	STAT3	Signal transducer and activator of transcription 3		28.0792	27.2437	28.2779	27.8339	27.6899	0.528226	0.436046	0.392652	0.427329	-1.28225	-1.08901	-1.2276	-1.17164
Q04837	SSBP1	Single-stranded DNA-binding protein, mitochondrial		31.7195	31.7729	31.8564	31.831	31.7243	0.0417706	0.140059	0.0794715	0.00331952	0.0533492	0.13681	0.111413	0.00474548
O43805	SSNA1	Sjoegren syndrome nuclear autoantigen 1		29.6726	29.8446	29.9802	30.06	29.6586	0.103187	0.200515	0.240283	0.00754378	0.171998	0.307568	0.38741	-0.0140133
O60232	SSSCA1	Sjoegren syndrome/scleroderma autoantigen 1		28.8351	27.9815	27.7647	27.9346	27.9021	0.793177	0.778002	0.633846	0.687404	-1.17362	-1.07037	-0.900419	-0.932959
O43765	SGTA	Small glutamine-rich tetratricopeptide repeat-containing protein alpha		27.4707	27.1827	27.4588	27.3245	28.2866	0.39646	0.282705	0.48043	0.116518	-0.287945	-0.26881	-0.46916	-0.221303
Q9BSF0	C2orf88	Small membrane A-kinase anchor protein		28.1332	28.6681	28.4046	27.7436	28.0553	0.0482027	0.144215	0.491725	0.0395789	-0.110306	0.271325	-1.19058	-0.077975
P13637	ATP1A3	Sodium/potassium-transporting ATPase subunit alpha-3		27.0617	27.0893	26.9832	26.7515	27.3803	0.329071	0.87879	1.0007	0.374568	-0.279	-0.908689	-0.310287	-0.327794
Q13733	ATP1A4	Sodium/potassium-transporting ATPase subunit alpha-4		28.5494	29.0924	28.639	28.5853	28.3853	1.01143	0.0624753	0.0341219	0.0876229	0.543004	0.0895367	0.0358906	-0.16409
P54709	ATP1B3	Sodium/potassium-transporting ATPase subunit beta-3		27.7631	27.681	27.887	27.4429	27.1244	0.361554	0.0638664	0.20011	0.950083	-0.568206	0.123892	-0.320178	-1.55227
Q8WVQ1	CANT1	Soluble calcium-activated nucleotidase 1		28.1859	29.5516	29.4151	29.3953	29.0253	0.495527	0.449809	0.460274	0.300842	1.3657	1.22926	1.20938	0.839392
Q8TDB8	SLC2A14	Solute carrier family 2, facilitated glucose transporter member 14		31.8149	31.7188	31.7662	31.5987	31.6038	0.0926192	0.048333	0.24912	0.21709	-0.0960846	-0.0486806	-0.216251	-0.211118
P22732	SLC2A5	Solute carrier family 2, facilitated glucose transporter member 5		28.7167	29.1947	29.0342	28.9241	28.6694	0.444314	0.195105	0.167017	0.0283124	0.478025	0.317502	0.207424	-0.0473162
Q8IVN8	SBSPON	Somatomedin-B and thrombospondin type-1 domain-containing protein		NaN	NaN	26.5555	27.2046	26.7897	-4.34294e-08	1.062	0.459796	1.61398	0	1.02072	0.892359	1.25487
Q00796	SORD	Sorbitol dehydrogenase		34.1438	34.0457	34.0121	34.2576	33.9864	0.0799744	0.103852	0.0904737	0.134084	-0.0981191	-0.131741	0.113786	-0.157391
P30626	SRI	Sorcin		28.0073	26.9767	26.6278	26.4166	26.908	1.34072	1.73737	1.94499	1.45805	-1.03057	-2.30623	-1.59073	-1.21057
O60749	SNX2	Sorting nexin-2	Mito-Gly/Fresh	26.9811	NaN	NaN	26.4275	NaN	0.820328	0.736455	1.05611	1.9464	-1.2131	-0.833936	-1.00582	-2.09276
O60493;Q9UMY4	SNX3	Sorting nexin-3		27.8297	NaN	NaN	NaN	NaN	1.90058	2.07159	1.13921	1.19839	-1.93502	-1.73803	-1.66012	-2.19752
Q9UNH7	SNX6	Sorting nexin-6;Sorting nexin-6, N-terminally processed		26.3459	NaN	NaN	NaN	NaN	0.329358	1.48227	1.42342	1.86691	-0.364473	-0.958786	-1.41683	-1.17293
Q9Y5X1	SNX9	Sorting nexin-9	Glycerol/Fresh	27.0252	NaN	NaN	NaN	NaN	0.831044	2.24039	2.11916	1.32279	-0.966878	-1.01164	-1.54819	-1.42224
P09486	SPARC	SPARC		27.0715	27.6096	27.4287	27.2807	27.519	0.0653836	0.165162	0.425666	0.0310897	0.146136	0.234245	0.453334	0.0697575
Q9H4F8	SMOC1	SPARC-related modular calcium-binding protein 1		27.4487	27.6232	28.0699	27.7319	27.4252	0.966411	0.091225	0.238505	0.318235	1.76953	0.321833	0.618066	0.842215
Q9H3U7	SMOC2	SPARC-related modular calcium-binding protein 2		26.5111	27.8786	27.6883	27.4504	27.5591	1.94654	1.92306	1.75134	1.82345	2.24412	2.05383	1.81595	1.92462
Q13813	SPTAN1	Spectrin alpha chain, non-erythrocytic 1	Glycerol/Fresh	29.8344	28.3694	27.807	27.9842	28.5069	1.67677	1.36691	2.14424	1.98947	-1.46494	-2.02741	-1.8502	-1.32741
Q01082;O15020;P11277	SPTBN1	Spectrin beta chain, non-erythrocytic 1	BM/Fresh Glycerol/Fresh	27.8479	NaN	NaN	NaN	NaN	2.3925	1.81693	2.21099	0.818865	-2.55214	-2.09215	-2.16	-1.26535
Q76KD6	SPATC1	Speriolin		28.0363	28.3036	28.1681	28.4597	28.1992	0.317192	0.111761	0.986351	0.337759	0.267347	0.131855	0.423447	0.162884
Q9HBV2	SPACA1	Sperm acrosome membrane-associated protein 1		33.6152	33.608	33.7048	33.4239	33.8426	0.00566932	0.0969087	0.181316	0.266501	-0.00718689	0.0896327	-0.191284	0.227474
Q8IXA5	SPACA3	Sperm acrosome membrane-associated protein 3;Sperm acrosome membrane-associated protein 3, membrane form;Sperm acrosome membrane-associated protein 3, processed form		33.347	33.2066	33.4343	33.2442	33.3636	0.587714	0.177885	0.33025	0.0234261	-0.140321	0.0872854	-0.102753	0.0166435
Q8TDM5	SPACA4	Sperm acrosome membrane-associated protein 4		30.016	30.2013	30.9756	30.8213	30.4042	0.374639	0.685271	0.196331	0.257725	-2.15846	0.959647	-0.964832	0.388182
Q96QH8	SPACA5	Sperm acrosome-associated protein 5		33.0301	32.8899	32.9835	32.8642	32.9615	0.165822	0.0482573	0.158555	0.0649094	-0.140155	-0.0465724	-0.165887	-0.0686035
Q6UW49	SPESP1	Sperm equatorial segment protein 1		33.1004	33.3157	33.64	33.3778	33.3408	0.307358	0.897998	0.440876	0.372932	0.215253	0.539581	0.277416	0.240402
Q9NS26	SPANXA1	Sperm protein associated with the nucleus on the X chromosome A		28.7379	28.1121	27.6994	28.9139	29.0257	0.409144	0.485368	0.750092	0.638431	-0.625813	-1.03851	-2.23623	-1.71159
Q9NS25	SPANXB1	Sperm protein associated with the nucleus on the X chromosome B/F		33.6613	32.6296	33.068	32.7247	32.7116	0.852286	0.309019	0.614009	0.523806	-1.0317	-0.593306	-0.936616	-0.949781
Q9BXN6	SPANXD	Sperm protein associated with the nucleus on the X chromosome D		33.2023	31.1448	30.934	30.9812	31.5659	1.2056	0.591958	0.87901	0.756205	-2.05755	-2.26832	-2.22111	-1.63639
Q15506	SPA17	Sperm surface protein Sp17		32.4288	33.1498	33.2638	33.3524	33.0933	0.78837	0.969245	1.07729	0.788374	0.721061	0.835093	0.923623	0.664503
Q8N0X2	SPAG16	Sperm-associated antigen 16 protein		26.6802	27.597	27.6491	27.5046	27.4571	1.68463	1.71084	1.65739	1.59199	1.90202	1.95417	1.80969	1.76211
Q6Q759	SPAG17	Sperm-associated antigen 17		26.64	26.6759	26.4958	27.3331	26.3646	0.0124093	0.101873	0.164248	1.08871	0.00843048	-0.144168	-0.276646	-0.673367
O75602	SPAG6	Sperm-associated antigen 6		30.0974	30.3825	30.3856	30.5016	30.4233	0.230712	0.274221	0.389696	0.311299	0.285142	0.288159	0.404207	0.325933
Q99932	SPAG8	Sperm-associated antigen 8		27.3407	27.7497	27.8368	28.044	28.1692	0.185271	0.281015	0.378095	0.540254	0.408925	0.496103	-0.939412	0.828463
Q8NA61	SPERT	Spermatid-associated protein		29.6707	27.5353	28.4639	28.4958	28.5424	0.587659	0.526727	0.528179	0.51415	-2.13538	-1.20677	-1.17488	-1.1283
Q8NCR6	SMRP1	Spermatid-specific manchette-related protein 1		31.9247	32.122	32.1918	32.2303	32.291	0.253186	0.339049	0.383141	0.531447	0.197273	0.267013	0.305589	0.366283
Q8TB22	SPATA20	Spermatogenesis-associated protein 20		27.6264	27.2829	26.2944	27.224	26.9062	0.594473	2.07556	1.02963	0.801559	-0.860865	-1.68858	-1.30215	-0.72028
Q96LK8	SPATA32	Spermatogenesis-associated protein 32		28.7455	29.1935	29.1312	29.1397	29.2599	0.309507	0.202811	0.325421	0.458478	0.447975	0.385745	0.394254	0.514465
Q96N06	SPATA33	Spermatogenesis-associated protein 33		28.091	27.9981	27.7793	27.7059	27.8233	0.396299	0.12844	0.10222	0.17132	-1.15935	-0.303727	0.192008	0.309437
Q9NWH7	SPATA6	Spermatogenesis-associated protein 6		28.6498	27.9525	27.6801	28.3195	28.142	0.0671218	0.0220958	0.0383902	0.0375379	-0.2361	0.0840556	0.138458	-0.149043
P52788	SMS	Spermine synthase		28.7708	28.413	28.4442	28.4974	28.3743	0.329972	0.256467	0.257556	0.391384	-0.357827	-0.32655	-0.273416	-0.396458
P63208	SKP1	S-phase kinase-associated protein 1		29.4657	29.8309	29.9133	29.8962	29.9918	0.333223	0.410058	0.366832	0.462586	0.365136	0.447591	0.430467	0.526011
P17405	SMPD1	Sphingomyelin phosphodiesterase		27.7381	27.6642	27.4213	27.6818	28.0439	0.384468	0.280169	0.397173	0.565601	0.977348	0.734417	0.994947	1.35702
Q13435	SF3B2	Splicing factor 3B subunit 2	BM/Fresh Glycerol/Fresh, Mito-Gly/Fresh	27.8885	NaN	NaN	NaN	NaN	1.97738	1.90099	2.0993	1.95413	-2.25308	-2.06978	-2.91734	-2.44111
P23246	SFPQ	Splicing factor, proline- and glutamine-rich		29.1041	26.9987	26.1227	26.4642	27.0467	1.02944	1.21838	1.1786	0.86678	-2.57769	-3.00079	-2.81044	-2.05742
Q9BUD6	SPON2	Spondin-2		29.8562	31.0394	31.2033	31.2961	31.0212	0.573689	0.598246	0.686176	0.539525	1.18327	1.34709	1.4399	1.16503
Q5W111	SPRYD7	SPRY domain-containing protein 7		28.1118	28.3508	28.2821	28.3533	28.0465	0.269516	0.135038	0.325457	0.0663306	0.239031	0.17031	0.241503	-0.0653102
Q96SB4;Q9UPE1	SRPK1	SRSF protein kinase 1		27.6961	27.5751	NaN	26.6528	NaN	0.267297	1.42911	0.699155	1.01297	-0.640881	-2.39855	-1.45204	-1.75975
Q7KZF4	SND1	Staphylococcal nuclease domain-containing protein 1	BM/Fresh MitoQ/Fresh Glycerol/Fresh Mito-Gly/Fresh	29.4768	26.8336	26.0337	26.3898	24.9014	2.67343	3.52586	3.41079	3.14013	-3.50136	-3.84019	-3.11161	-4.36884
P16949;Q9H169	STMN1	Stathmin		30.8084	28.1308	27.8471	28.1629	28.0357	1.45782	1.71271	1.3909	1.42536	-3.39225	-4.30264	-3.42728	-2.7727
Q9UEW8	STK39	STE20/SPS1-related proline-alanine-rich protein kinase		28.674	28.1894	28.3386	28.3976	28.3213	0.678767	0.617939	0.341636	0.605225	-0.484547	-0.335309	-0.276315	-1.24179
Q7RTN6	STRADA	STE20-related kinase adapter protein alpha		27.0181	27.0859	27.0587	26.6027	26.8941	0.281512	0.100304	1.26614	0.151651	-0.21478	0.0405979	-1.0523	-0.124072
Q9P1V8	SAMD15	Sterile alpha motif domain-containing protein 15	MitoQ/Fresh	NaN	NaN	27.3586	26.733	26.8383	-4.34294e-08	2.49231	1.98232	1.31379	0	1.71918	1.22452	1.04018
Q9UJZ1	STOML2	Stomatin-like protein 2, mitochondrial		27.962	28.1865	28.1947	27.7952	28.1417	0.233099	0.187044	0.134742	0.161339	0.224576	0.232707	-0.166758	0.179748
P38646	HSPA9	Stress-70 protein, mitochondrial		30.4622	30.3053	30.3493	30.2467	29.98	0.219471	0.139001	0.232319	0.424756	-0.156961	-0.112918	-0.215529	-0.482186
P31948	STIP1	Stress-induced-phosphoprotein 1		33.2715	32.6462	32.7662	32.6475	32.6562	0.672306	0.505314	0.611859	0.644882	-0.625267	-0.505278	-0.62395	-0.615225
Q9HCN8	SDF2L1	Stromal cell-derived factor 2-like protein 1		30.9984	30.4162	30.5449	30.5463	30.559	0.473593	0.38382	0.365967	0.37703	-0.582202	-0.453456	-0.452085	-0.439333
P31040	SDHA	Succinate dehydrogenase [ubiquinone] flavoprotein subunit, mitochondrial		32.0579	31.907	31.9365	31.907	31.8322	0.149705	0.0993552	0.143398	0.239202	-0.150848	-0.121382	-0.150841	-0.225636
P21912	SDHB	Succinate dehydrogenase [ubiquinone] iron-sulfur subunit, mitochondrial		30.6472	31.0035	31.0957	31.0722	30.9354	0.363549	0.480259	0.459053	0.290234	0.356317	0.448455	0.425023	0.288217
P53597	SUCLG1	Succinyl-CoA ligase [ADP/GDP-forming] subunit alpha, mitochondrial		29.9768	30.2445	30.0099	29.9879	30.274	0.219004	0.0190788	0.00666439	0.255358	0.267749	0.033144	0.0111198	0.29726
Q9P2R7	SUCLA2	Succinyl-CoA ligase [ADP-forming] subunit beta, mitochondrial		29.5595	29.6537	29.8512	29.6109	29.6164	0.143215	0.411232	0.0887673	0.105573	0.0941232	0.291623	0.0513287	0.0568358
P55809	OXCT1	Succinyl-CoA:3-ketoacid coenzyme A transferase 1, mitochondrial		30.7602	30.799	30.7918	30.7001	30.9251	0.0277293	0.0228869	0.0486099	0.138846	0.0388292	0.0316041	-0.0600828	0.164983
Q8NBJ7	SUMF2	Sulfatase-modifying factor 2		28.5801	27.3666	27.648	27.6426	27.3514	1.21995	1.34647	0.812283	1.0349	-1.21354	-2.0627	-1.71987	-1.22879
O00391	QSOX1	Sulfhydryl oxidase 1		30.723	31.6501	31.6398	31.6124	31.6741	0.411923	0.416353	0.390368	0.4414	0.927188	0.916849	0.889464	0.95116
O00204	SULT2B1	Sulfotransferase family cytosolic 2B member 1		27.9847	27.7055	27.1088	27.6202	27.3595	0.369298	0.628107	0.129814	0.511728	-0.919991	-1.34947	-0.364581	-1.05538
P00441	SOD1	Superoxide dismutase [Cu-Zn]		33.7121	33.8287	33.9591	33.8345	33.7101	0.106672	0.24988	0.103416	0.00162134	0.116592	0.247045	0.122433	-0.00202306
P04179	SOD2	Superoxide dismutase [Mn], mitochondrial		31.3372	30.987	31.185	31.0066	31.106	0.452905	0.172399	0.43796	0.291172	-0.350185	-0.152114	-0.330554	-0.23113
Q9Y2Z0	SUGT1	Suppressor of G2 allele of SKP1 homolog		30.593	29.5651	29.3406	29.523	29.5346	0.897324	1.0028	0.853774	0.84655	-1.02791	-1.25245	-1.07006	-1.05845
Q96A49	SYAP1	Synapse-associated protein 1	BM/Fresh	27.7522	NaN	NaN	NaN	NaN	2.30624	1.51283	1.28753	1.31381	-2.52369	-2.30403	-1.40441	-2.21492
Q99536	VAT1	Synaptic vesicle membrane protein VAT-1 homolog		30.3678	29.786	29.6699	29.808	29.7353	1.0296	1.23199	1.03589	0.989467	-0.581746	-0.69787	-0.559797	-0.632434
O15498	YKT6	Synaptobrevin homolog YKT6		25.4861	NaN	NaN	NaN	NaN	0.183125	0.916113	0.313346	0.123217	0.243279	-0.696407	0.362182	0.200013
O95473	SYNGR4	Synaptogyrin-4		27.4069	28.2345	27.8724	27.6257	26.9554	0.215651	0.0661038	0.581356	0.504916	-0.484254	-0.189555	-1.04989	-0.865489
Q16563	SYPL1	Synaptophysin-like protein 1		30.1981	29.5166	29.4773	29.3147	29.217	0.347743	0.389847	0.510666	0.581639	-0.681491	-0.720802	-0.883443	-0.98114
O00161	SNAP23	Synaptosomal-associated protein 23		NaN	26.1118	NaN	NaN	26.0156	1.08451	-4.34294e-08	-4.34294e-08	0.804686	0.795789	0	0	0.473282
P34741	SDC2	Syndecan-2		26.3693	27.2149	27.0388	NaN	27.8977	1.3922	1.0715	0.0942685	0.669121	1.5482	1.37217	-0.130315	1.08485
Q86Y82	STX12	Syntaxin-12	Mito-Gly/Fresh	28.0347	27.1602	27.231	27.3699	NaN	1.5151	0.934609	1.27088	2.54141	-1.96766	-0.803694	-1.67374	-2.7624
Q15833	STXBP2	Syntaxin-binding protein 2		27.7764	27.0125	27.3821	27.2247	27.4648	0.809539	0.989907	0.644401	0.76223	-0.763843	-1.31639	-0.893098	-1.82886
O00560	SDCBP	Syntenin-1		28.197	28.5759	28.3061	28.3883	28.7772	0.402538	0.10075	0.253913	0.776234	0.37894	0.109102	0.191341	0.580194
Q9Y490;Q9Y4G6	TLN1	Talin-1	BM/Fresh MitoQ/Fresh Glycerol/Fresh Mito-Gly/Fresh	31.0001	24.4839	25.0797	25.3852	23.7988	2.65285	2.43803	2.46433	2.5207	-6.51622	-5.92048	-5.6149	-6.53616
Q8TB96	ITFG1	T-cell immunomodulatory protein		26.8488	27.0381	NaN	NaN	NaN	0.624612	0.765779	0.647203	0.846449	0.618332	-1.0451	-0.783268	-0.804981
P17987	TCP1	T-complex protein 1 subunit alpha		33.7253	33.3049	33.2985	33.1836	33.3162	0.764889	0.741619	0.987609	0.684328	-0.420433	-0.426753	-0.541655	-0.409094
P78371	CCT2	T-complex protein 1 subunit beta		34.2015	33.8497	33.863	33.8268	33.8283	0.523264	0.521846	0.645193	0.617957	-0.351776	-0.338565	-0.374677	-0.373205
P50991	CCT4	T-complex protein 1 subunit delta		33.481	33.2651	33.2644	33.0648	33.2707	1.60597	1.02405	1.9728	0.828838	-0.215852	-0.216564	-0.416175	-0.210328
P48643	CCT5	T-complex protein 1 subunit epsilon		34.0842	33.726	33.7329	33.5881	33.685	0.718407	0.689888	0.901823	0.665534	-0.358159	-0.351247	-0.496057	-0.399171
Q99832	CCT7	T-complex protein 1 subunit eta		32.9909	32.8419	32.6897	32.6986	32.8992	0.413724	0.907031	0.846486	0.273581	-0.148951	-0.30115	-0.292247	-0.091699
P49368	CCT3	T-complex protein 1 subunit gamma		33.7009	33.5261	33.3117	33.3318	33.4162	1.31331	1.76848	1.43111	1.40656	-0.174735	-0.389141	-0.369057	-0.284707
P50990	CCT8	T-complex protein 1 subunit theta		34.1061	34.0274	33.8238	33.7456	33.9418	0.279133	1.56837	1.17639	0.424277	-0.0786997	-0.282338	-0.360519	-0.164268
P40227	CCT6A	T-complex protein 1 subunit zeta		32.9752	32.5897	32.45	32.4888	32.6873	0.650337	1.09762	0.913298	0.381854	-0.385525	-0.525195	-0.486432	-0.287884
Q92526	CCT6B	T-complex protein 1 subunit zeta-2		30.8051	31.4014	31.602	31.4434	31.7075	0.116579	0.160371	0.125784	0.184659	0.59628	0.796909	0.638231	0.902336
Q8WWU5	TCP11	T-complex protein 11 homolog		27.5268	27.7213	28.036	26.6105	26.6571	0.0803455	0.30466	0.310698	0.350914	-0.292975	-0.922028	-0.916312	-0.869695
Q8IZS6	TCTE3	Tctex1 domain-containing protein 3		27.8531	28.4936	28.1849	28.2729	28.7799	0.952674	0.462973	0.534377	1.06924	0.640559	0.331862	0.419777	0.926851
Q969V4	TEKT1	Tektin-1		31.5092	31.5783	31.5691	31.5885	31.7467	0.0873844	0.0950568	0.110081	0.438036	0.0690524	0.0599073	0.0792726	0.237435
Q9UIF3	TEKT2	Tektin-2		32.446	32.9131	33.0186	32.8644	32.9555	0.757078	1.20543	0.767701	1.12429	0.467101	0.57261	0.418385	0.509506
Q9BXF9	TEKT3	Tektin-3		32.5477	32.8246	32.8277	32.7802	32.7575	0.503963	0.599687	0.441809	0.45986	0.276924	0.280014	0.232533	0.209853
Q8WW24	TEKT4	Tektin-4		32.3736	32.6264	32.7534	32.6805	32.7281	0.487672	0.719642	0.714273	1.50977	0.2528	0.379767	0.306909	0.354507
Q96M29	TEKT5	Tektin-5		31.2783	31.313	31.4383	31.4103	31.4919	0.0382212	0.246154	0.184238	0.380052	0.0347265	0.160022	0.131931	0.213593
Q08629	SPOCK1	Testican-1		29.8682	31.4634	30.9703	31.2097	31.0722	1.18881	0.789416	1.04826	0.899405	1.59525	1.10212	1.34149	1.20395
Q6URK8	TEPP	Testis, prostate and placenta-expressed protein		29.186	29.677	29.7631	29.8431	29.7455	0.456186	0.541222	0.738812	0.588742	0.491055	0.577119	0.657176	0.559516
Q9BY14	TEX101	Testis-expressed sequence 101 protein		30.1577	30.8272	30.8256	30.6629	30.7954	0.393383	0.343176	0.24478	0.341345	0.669479	0.667959	0.505206	0.637694
Q8N6G2	TEX26	Testis-expressed sequence 26 protein		25.8462	NaN	25.3245	NaN	26.3722	0.0293825	0.087013	0.202122	0.526452	-0.0744495	0.186284	0.390544	0.850494
O43247	TEX33	Testis-expressed sequence 33 protein		28.656	28.0804	27.7856	27.9085	28.2344	0.517729	0.805044	0.666685	0.39597	-0.575582	-0.870377	-0.74754	-0.421566
Q96LM6	TEX37	Testis-expressed sequence 37 protein		28.416	28.3266	28.7585	28.6193	28.644	0.059421	0.337567	0.315955	0.375617	-0.0894032	0.342505	0.203254	0.227957
Q6ZNM6	TEX43	Testis-expressed sequence 43 protein	BM/Fresh MitoQ/Fresh Glycerol/Fresh Mito-Gly/Fresh	NaN	28.4798	28.4357	28.6237	28.1626	1.98967	2.047	2.05004	1.91983	2.93753	2.89345	3.08142	2.62035
Q9BZW7	TSGA10	Testis-specific gene 10 protein		28.8128	29.592	29.4676	28.8961	28.9256	0.390879	0.469993	0.725064	0.688865	-1.51686	-1.55355	-2.58494	-2.27339
Q9BXA7	TSSK1B	Testis-specific serine/threonine-protein kinase 1		26.8746	26.9236	NaN	NaN	NaN	0.86342	0.0037662	1.10009	0.27581	0.81938	-0.00644366	-1.03871	-0.383533
P05452;CON__Q2KIS7	CLEC3B	Tetranectin		NaN	26.2076	26.2036	26.8369	25.918	0.322507	0.196671	0.00473489	0.000228484	0.470957	-0.366054	0.012125	-0.000450134
Q9UKR8	TSPAN16	Tetraspanin-16		27.6073	27.4023	27.3624	27.5923	NaN	0.114463	0.113326	0.170612	0.345211	-0.32895	-0.315629	0.413865	-0.762687
O43657	TSPAN6	Tetraspanin-6	Glycerol/Fresh	NaN	28.2196	27.9051	28.309	27.9803	1.71569	1.48938	1.81392	0.383808	2.63262	2.31811	2.72197	1.24468
Q96NG3	TTC25	Tetratricopeptide repeat protein 25		29.8053	30.5172	30.452	30.3717	30.5524	1.0862	1.38167	0.983457	2.07464	0.711901	0.646748	0.56647	0.747136
Q9BU02	THTPA	Thiamine-triphosphatase		28.6836	27.598	27.5305	27.5335	27.3558	0.954486	0.993694	1.1914	1.00416	-1.08553	-1.97106	-1.15002	-2.31146
P52888	THOP1	Thimet oligopeptidase	Glycerol/Fresh Mito-Gly/Fresh	27.7787	NaN	NaN	NaN	NaN	1.63775	1.57324	2.27927	2.13875	-2.15791	-1.74046	-1.67087	-2.59092
P10599	TXN	Thioredoxin		29.6594	29.4556	29.1541	29.5621	28.9517	0.268298	0.481087	0.0828034	0.444886	-0.203829	-0.505386	-0.097304	-0.707794
O95881	TXNDC12	Thioredoxin domain-containing protein 12		29.5508	27.6531	28.0977	28.3415	28.2287	1.12965	1.28905	1.03122	0.920443	-1.89765	-1.45303	-1.20924	-1.32201
Q9P2K2	TXNDC16	Thioredoxin domain-containing protein 16		27.1761	27.2637	27.1285	27.3982	27.156	0.365222	0.18997	0.440855	0.157381	0.508713	0.373562	0.643195	0.401025
Q9BRA2	TXNDC17	Thioredoxin domain-containing protein 17		29.5034	28.9194	28.9144	29.1482	29.2599	0.86955	0.852816	0.438945	0.314156	-0.583976	-0.589052	-0.355173	-0.243525
Q86VQ3	TXNDC2	Thioredoxin domain-containing protein 2		31.0277	29.8634	29.731	29.7173	29.6232	0.588402	0.654895	0.669628	0.706241	-1.16429	-1.29669	-1.31035	-1.40451
Q8N427	NME8	Thioredoxin domain-containing protein 3		30.3182	30.4252	30.5732	30.5264	30.3446	0.230817	0.27861	0.504182	0.0612633	0.107009	0.255039	0.20819	0.0264422
Q8NBS9	TXNDC5	Thioredoxin domain-containing protein 5		27.5095	27.0601	NaN	27.3824	NaN	0.737262	0.79553	0.621877	1.45339	-0.726121	-0.803612	-0.917114	-1.38972
Q16881	TXNRD1	Thioredoxin reductase 1, cytoplasmic		28.787	27.7842	27.0687	27.7974	27.5678	1.38513	1.89407	1.53971	1.30353	-1.00282	-1.94777	-2.07927	-1.79029
Q9NNW7	TXNRD2	Thioredoxin reductase 2, mitochondrial		29.2667	29.4695	29.5882	29.4763	29.3844	0.291579	0.525401	0.513371	0.174217	0.202794	0.321511	0.209545	0.117662
P30048	PRDX3	Thioredoxin-dependent peroxide reductase, mitochondrial		26.6611	26.3517	NaN	26.6472	NaN	0.486416	1.53113	0.0092904	1.74291	-0.785199	-1.85732	-0.0139186	-2.23377
O43396	TXNL1	Thioredoxin-like protein 1		30.0566	29.4616	29.4791	29.5783	29.3972	0.866356	1.10071	1.00415	0.804095	-0.594958	-0.577441	-0.478287	-0.659335
Q8NFU3	TSTD1	Thiosulfate sulfurtransferase/rhodanese-like domain-containing protein 1		28.3449	27.839	27.5028	27.9077	27.5012	0.915084	1.03008	0.809064	1.00272	-0.505973	-1.49781	-0.437243	-0.843765
P26639	TARS	Threonine--tRNA ligase, cytoplasmic	Mito-Gly/Fresh	28.4673	27.6094	27.6267	27.6411	NaN	1.33435	1.28001	1.32954	2.21125	-2.21578	-2.21237	-1.76401	-3.12562
Q6ZMP0	THSD4	Thrombospondin type-1 domain-containing protein 4		27.4467	28.2342	28.3474	28.5597	28.0708	0.694151	0.925248	1.24532	0.849956	0.787489	0.900729	1.11302	0.624154
P35443	THBS4	Thrombospondin-4		27.57	28.4742	28.4413	28.3584	28.9808	0.860892	0.860251	0.695682	1.18416	0.90414	0.87129	0.788383	1.41074
P23919	DTYMK	Thymidylate kinase		27.1535	26.976	26.937	27.0566	27.3779	0.166487	0.206709	0.37956	0.189777	-0.177535	-0.264404	-0.526873	0.224319
P62328	TMSB4X	Thymosin beta-4;Hematopoietic system regulatory peptide	Glycerol/Fresh Mito-Gly/Fresh	31.0526	NaN	27.8201	NaN	NaN	1.54351	1.46468	1.72206	1.71052	-4.47486	-5.31176	-5.06414	-6.03477
P05543;CON__Q9TT36	SERPINA7	Thyroxine-binding globulin		NaN	26.6436	26.5892	26.6844	26.6961	0.119801	0.960304	0.996673	0.692913	0.222153	0.696689	0.791886	0.803581
O75663	TIPRL	TIP41-like protein		27.0712	NaN	NaN	NaN	NaN	0.687998	1.38429	1.36433	0.830421	-1.55608	-1.56067	-1.55529	-1.26486
P04066	FUCA1	Tissue alpha-L-fucosidase		29.2508	30.1107	29.8572	29.9289	30.1164	0.571312	0.379422	0.449768	0.598543	0.859938	0.606452	0.678108	0.865623
Q9H0E2	TOLLIP	Toll-interacting protein		27.5315	27.2709	27.2415	27.0349	27.0546	0.535667	0.563945	1.06599	1.26509	-0.260663	-0.289974	-0.496646	-0.476945
Q6ZVM7	TOM1L2	TOM1-like protein 2		27.1533	26.7421	26.7958	26.7936	26.5952	1.0498	0.664808	0.581912	0.59439	-1.07577	-0.936932	-0.359654	-0.55803
Q9UIK5	TMEFF2	Tomoregulin-2		27.6981	29.0149	28.8423	29.1565	29.2162	1.79152	1.38993	1.68467	1.86912	1.68073	1.50813	1.82232	1.88199
P37837	TALDO1	Transaldolase		31.0288	29.8761	29.6427	29.9411	29.8417	2.48336	1.79716	2.41567	2.23208	-1.15273	-1.38619	-1.08777	-1.18716
Q15369	TCEB1	Transcription elongation factor B polypeptide 1		31.4469	30.6935	30.8185	30.5928	30.6905	0.888526	0.579767	1.03811	0.705923	-0.753449	-0.6284	-0.854171	-0.756423
Q15370	TCEB2	Transcription elongation factor B polypeptide 2		31.2844	31.0226	30.86	30.769	30.7952	0.278891	0.48757	0.624753	0.553547	-0.261746	-0.424406	-0.515354	-0.48922
Q00577;Q96QR8;Q9UJV8	PURA	Transcriptional activator protein Pur-alpha	BM/Fresh	29.0203	NaN	28.5283	28.7096	28.5872	2.89924	0.641351	1.05468	1.08967	-2.80545	-1.5765	-2.25232	-2.39833
Q9Y4P3	TBL2	Transducin beta-like protein 2		27.9795	28.0389	26.9972	NaN	NaN	0.355351	0.723709	0.912364	1.03355	-1.11958	-2.08443	-2.4929	-2.64676
Q04727;Q04724;Q04725;Q04726	TLE4;TLE1	Transducin-like enhancer protein 4;Transducin-like enhancer protein 1		30.014	29.8439	29.5932	27.3799	28.3193	0.892427	0.860983	1.06433	0.885252	-3.00655	-2.93963	-2.63416	-2.29176
Q03167	TGFBR3	Transforming growth factor beta receptor type 3		28.0841	29.5024	29.4629	29.378	29.1065	1.03716	0.931566	1.124	0.646904	1.41833	1.37876	1.29387	1.02243
P61586	RHOA	Transforming protein RhoA		30.3216	30.1206	30.1045	30.4358	30.3883	0.188693	0.207274	0.0828823	0.06068	-0.200968	-0.217134	0.114145	0.0667305
P37802;Q9UI15	TAGLN2	Transgelin-2		28.4623	27.604	27.3308	27.2961	27.2867	0.733742	0.805966	0.767584	0.738491	-1.71618	-1.13158	-1.16626	-1.17564
P55072	VCP	Transitional endoplasmic reticulum ATPase		34.4849	34.0181	34.0553	34.1103	34.116	0.871395	0.822171	0.72241	0.734072	-0.466835	-0.429665	-0.374639	-0.368979
P29401	TKT	Transketolase	Glycerol/Fresh	31.7535	28.566	28.7021	28.2228	28.7393	1.76656	1.5631	1.67686	1.26015	-3.18749	-3.05144	-3.53073	-4.45007
P51854	TKTL1	Transketolase-like protein 1		31.3553	29.4085	29.383	29.4703	29.1027	1.16993	1.17701	1.11686	1.38531	-1.9468	-1.9723	-1.88499	-2.25258
Q9H0I9	TKTL2	Transketolase-like protein 2	BM/Fresh MitoQ/Fresh Glycerol/Fresh Mito-Gly/Fresh	31.0571	27.0728	27.0265	26.7764	27.0414	2.14045	2.09894	2.02682	2.09411	-3.98429	-4.44067	-4.28061	-4.01562
P49770	EIF2B2	Translation initiation factor eIF-2B subunit beta		26.9001	26.856	26.3397	26.5815	26.3034	0.0435127	1.28712	1.1938	1.29733	-0.044103	-0.782974	-1.11644	-1.21348
Q13144	EIF2B5	Translation initiation factor eIF-2B subunit epsilon		26.7523	26.1831	26.1793	26.3983	26.266	1.62718	0.949868	1.20003	0.138224	-0.945731	-1.11516	-0.71346	-0.149438
Q92616	GCN1L1	Translational activator GCN1		26.6999	NaN	NaN	NaN	NaN	1.86271	1.01355	0.213045	0.854077	-1.52552	-0.343208	-0.30922	-0.831446
P13693;Q56UQ5;Q9HAU6	TPT1	Translationally-controlled tumor protein		30.7367	30.5182	30.7251	30.6629	30.61	0.733008	0.069031	0.573984	0.628353	-0.218505	-0.0116793	-0.0738799	-0.126689
Q15631	TSN	Translin	Glycerol/Fresh	32.2448	31.395	31.1708	31.1125	31.3669	3.51499	2.47617	3.49271	3.12787	-0.849819	-1.07399	-1.13238	-0.877921
Q99598	TSNAX	Translin-associated protein X		29.7808	29.3114	28.8413	29.1323	29.1933	0.581545	0.781494	0.637082	0.785537	-0.469379	-0.93948	-0.648548	-0.587535
P51571	SSR4	Translocon-associated protein subunit delta		26.7945	NaN	NaN	NaN	NaN	0.652717	0.660802	0.36595	1.08997	-1.08171	-1.13779	-0.945459	-1.47192
P49755	TMED10	Transmembrane emp24 domain-containing protein 10		30.0975	29.5311	29.4732	29.598	29.1003	0.349228	0.306429	0.241101	0.629139	-0.566379	-0.624317	-0.499541	-0.997249
Q7Z7H5	TMED4	Transmembrane emp24 domain-containing protein 4		27.4417	28.1638	28.1895	28.3775	28.448	2.40084	2.50403	1.53182	2.34325	0.722115	0.747835	0.935839	1.00636
Q9Y3B3	TMED7	Transmembrane emp24 domain-containing protein 7		28.9203	28.4122	28.3466	28.5552	28.1595	0.608186	0.696078	0.528216	1.09458	-0.508137	-0.573727	-0.365122	-0.760832
Q86WS5	TMPRSS12	Transmembrane protease serine 12		28.0118	28.3131	NaN	27.3562	NaN	0.512176	0.337173	0.176235	0.498377	1.33938	-0.921223	-0.552896	-1.33044
O15393	TMPRSS2	Transmembrane protease serine 2;Transmembrane protease serine 2 non-catalytic chain;Transmembrane protease serine 2 catalytic chain		30.6994	32.2368	32.2274	32.357	32.1525	0.619085	0.615051	0.665906	0.579776	1.53745	1.52799	1.65759	1.45313
Q8WZ59	TMEM190	Transmembrane protein 190		28.7472	28.6588	28.9612	29.0536	28.6719	0.0323454	0.0837823	0.142153	0.359658	-0.0884234	0.213969	0.306371	-1.17731
Q6UW68	TMEM205	Transmembrane protein 205	Glycerol/Fresh	28.1808	26.8364	27.1265	NaN	26.7	1.3708	1.26974	2.06659	1.2418	-1.96685	-1.99023	-2.86284	-1.93942
Q92973	TNPO1	Transportin-1		27.3351	26.844	27.0496	27.1519	NaN	0.982415	0.658805	0.495063	1.26378	-1.47232	-0.421956	-1.14514	-1.89977
P02766	TTR	Transthyretin		30.8794	33.3639	33.2054	32.9117	32.8624	1.4585	1.62026	1.52562	1.52836	2.4845	2.32604	2.03227	1.98301
Q07654	TFF3	Trefoil factor 3		28.5579	28.9592	28.9086	29.2976	29.6026	0.563033	0.49093	0.641777	0.747028	1.68864	1.63809	2.02704	2.33208
P40939	HADHA	Trifunctional enzyme subunit alpha, mitochondrial;Long-chain enoyl-CoA hydratase;Long chain 3-hydroxyacyl-CoA dehydrogenase		32.3529	32.2402	32.2662	32.2096	32.0964	0.121883	0.106133	0.177904	0.399698	-0.112682	-0.0866877	-0.143286	-0.256457
P55084	HADHB	Trifunctional enzyme subunit beta, mitochondrial;3-ketoacyl-CoA thiolase		32.1839	31.9301	31.8256	31.8799	31.936	0.286063	0.392392	0.345479	0.236699	-0.253836	-0.35833	-0.304064	-0.247915
P22102	GART	Trifunctional purine biosynthetic protein adenosine-3;Phosphoribosylamine--glycine ligase;Phosphoribosylformylglycinamidine cyclo-ligase;Phosphoribosylglycinamide formyltransferase		28.766	26.5776	27.1048	26.9712	27.0189	1.42137	1.5003	1.62652	1.61725	-2.59397	-1.66119	-1.79482	-1.74705
P60174	TPI1	Triosephosphate isomerase		34.7441	34.4177	34.5947	34.6011	34.6086	0.741022	0.339274	0.208385	0.287507	-0.326411	-0.149446	-0.143058	-0.135508
Q8IWZ5	TRIM42	Tripartite motif-containing protein 42		27.7411	27.3632	27.4324	27.6221	27.3671	0.112398	0.155019	0.303347	0.111627	0.18776	0.256997	0.446664	0.191665
O14773	TPP1	Tripeptidyl-peptidase 1		29.7968	29.8623	29.725	29.8327	30.0332	0.0387104	0.0416518	0.0195216	0.157878	0.0654481	-0.0717951	0.0358861	0.236391
P29144	TPP2	Tripeptidyl-peptidase 2		32.6479	32.3448	32.3025	32.2259	32.2896	0.417768	0.518454	0.600182	0.526086	-0.303165	-0.345469	-0.422052	-0.358345
Q9Y3I0	RTCB	tRNA-splicing ligase RtcB homolog		28.1231	27.3121	27.5966	27.6063	27.5562	0.887705	0.279477	0.886098	0.540187	-1.61145	-0.526531	-1.94263	-1.26985
Q9NYL9;Q9NZR1	TMOD3	Tropomodulin-3	MitoQ/Fresh Glycerol/Fresh Mito-Gly/Fresh	27.7791	NaN	NaN	NaN	NaN	0.961426	2.30761	2.15749	2.49807	-1.35412	-2.26974	-2.24328	-2.65837
P06753	TPM3	Tropomyosin alpha-3 chain	Glycerol/Fresh	29.442	27.8093	27.7759	NaN	27.7524	1.30006	1.20985	1.93196	0.925155	-3.11463	-2.44271	-3.86887	-2.85349
P67936	TPM4	Tropomyosin alpha-4 chain		30.3764	29.3743	29.133	29.6286	29.301	1.35355	1.49775	0.838266	1.35646	-1.00214	-1.24336	-0.747836	-1.07539
P23381	WARS	Tryptophan--tRNA ligase, cytoplasmic;T1-TrpRS;T2-TrpRS		31.8054	31.201	31.0973	31.0225	31.247	1.33193	1.47735	1.62395	1.1397	-0.60443	-0.708103	-0.78289	-0.558429
Q71U36	TUBA1A	Tubulin alpha-1A chain		31.1972	30.6907	30.7877	30.6582	30.6216	0.684039	0.919152	0.658205	1.14868	-0.506478	-0.40951	-0.538949	-0.575603
P68363	TUBA1B	Tubulin alpha-1B chain		29.098	30.1379	29.825	30.0508	30.0958	0.776856	0.495305	0.64245	0.642899	1.03994	0.72705	0.95282	0.997842
Q9BQE3	TUBA1C	Tubulin alpha-1C chain		27.7355	27.6005	27.8094	27.6682	27.8051	0.0984683	0.063045	0.404332	0.0475716	-0.13498	0.0739524	-0.779388	0.0696487
P0DPH8;P0DPH7;Q6PEY2	TUBA3E	Tubulin alpha-3E chain		35.9951	36.5784	36.7271	36.5642	36.7016	2.57043	2.75281	1.79221	2.45289	0.583379	0.732	0.569153	0.706507
P68366;A6NHL2;Q9H853	TUBA4A	Tubulin alpha-4A chain		27.842	27.0888	27.3383	27.4932	27.3593	0.553189	0.424951	0.274318	0.633713	-0.753173	-0.503683	-0.348761	-1.08514
P07437	TUBB	Tubulin beta chain		28.6527	27.631	27.1174	27.4577	26.8363	0.655435	1.01412	0.71704	1.17011	-1.02177	-2.36364	-1.19502	-2.61187
Q13885	TUBB2A	Tubulin beta-2A chain		28.3878	28.8063	28.7472	29.2644	29.011	0.626218	0.60536	1.01001	0.725937	1.10122	1.04211	1.55932	1.3059
P68371;P04350;A6NNZ2;CON__ENSEMBL:ENSBTAP00000025008;Q9H4B7	TUBB4B;TUBB4A	Tubulin beta-4B chain;Tubulin beta-4A chain		36.2654	36.6943	36.7523	36.8675	36.8367	1.23837	1.59417	1.63709	1.53742	0.428937	0.486938	0.602127	0.571299
Q3ZCM7	TUBB8	Tubulin beta-8 chain		30.3119	30.4165	30.8011	31.0457	31.2488	0.368236	0.285926	0.43209	0.402639	-1.79838	0.489151	0.733776	0.936853
P59282;Q9BW30	TPPP2	Tubulin polymerization-promoting protein family member 2		30.5656	30.3132	30.313	30.3293	30.4701	0.178097	0.194276	0.165986	0.0663206	-0.252386	-0.252624	-0.236345	-0.0954704
Q99426	TBCB	Tubulin-folding cofactor B		29.2992	27.9853	28.0496	28.1882	28.1267	1.25951	1.18878	1.07383	0.951606	-1.31389	-1.24967	-1.11108	-1.17256
O75347	TBCA	Tubulin-specific chaperone A	BM/Fresh MitoQ/Fresh Glycerol/Fresh Mito-Gly/Fresh	29.1843	NaN	NaN	NaN	NaN	1.86821	2.31216	2.39023	2.22652	-3.30295	-3.21297	-3.64177	-3.23844
Q9BTW9	TBCD	Tubulin-specific chaperone D		28.1193	27.4913	27.2518	27.1143	27.0421	1.07765	1.02032	1.09104	1.17565	-1.91191	-1.2885	-2.12554	-1.21706
Q14166	TTLL12	Tubulin--tyrosine ligase-like protein 12		29.2547	27.685	28.2366	28.6337	28.242	1.103	1.17428	0.848681	0.818204	-1.56966	-1.01805	-0.620945	-1.01268
Q9GZM7	TINAGL1	Tubulointerstitial nephritis antigen-like		25.7621	NaN	25.9545	26.0884	26.3774	1.04605	0.783182	0.838784	1.08385	1.63008	0.994095	1.07564	1.36462
O43399	TPD52L2	Tumor protein D54		26.1113	26.3311	26.2298	25.925	26.1558	0.00194726	0.456452	0.207188	0.0628628	0.00187365	-0.437232	-0.254951	-0.121037
Q12792	TWF1	Twinfilin-1		27.3953	27.2954	26.9892	27.084	27.2963	0.753844	0.626877	0.610748	0.513047	-1.05403	-0.816137	-0.912487	-0.548215
Q6IBS0	TWF2	Twinfilin-2		27.7736	NaN	NaN	NaN	NaN	1.64751	1.44413	1.65341	1.5339	-2.12992	-2.01076	-2.17186	-1.90171
Q9GZX9	TWSG1	Twisted gastrulation protein homolog 1		28.4972	29.3543	29.2035	29.2675	28.8019	0.752231	0.734334	0.156634	0.557389	1.98043	1.82966	0.693332	1.42807
P54577	YARS	Tyrosine--tRNA ligase, cytoplasmic;Tyrosine--tRNA ligase, cytoplasmic, N-terminally processed		30.8512	28.8058	28.4908	28.6264	28.9168	1.862	1.9406	1.67853	1.8661	-2.04537	-2.36035	-2.22475	-1.93433
O95777	LSM8	U6 snRNA-associated Sm-like protein LSm8	BM/Fresh MitoQ/Fresh Mito-Gly/Fresh	27.9859	NaN	NaN	NaN	NaN	3.36629	2.53982	1.59734	3.15443	-2.16766	-1.86622	-2.04072	-2.37892
Q9UMX0;Q9UHD9;Q9NRR5	UBQLN1	Ubiquilin-1		27.9947	27.6245	27.9276	27.4119	27.6756	0.942143	0.87782	0.541039	0.597447	-1.65771	-1.98494	-1.40184	-0.743989
P54578	USP14	Ubiquitin carboxyl-terminal hydrolase 14		30.4285	30.2543	30.3023	30.3616	30.2079	0.207899	0.199171	0.100624	0.381844	-0.174209	-0.126183	-0.0668793	-0.220586
Q13107	USP4	Ubiquitin carboxyl-terminal hydrolase 4		27.6591	NaN	26.5916	26.0549	26.8788	0.652684	0.509428	0.945769	0.270654	-1.46126	-1.1416	-1.99632	-0.695713
P45974;Q92995	USP5	Ubiquitin carboxyl-terminal hydrolase 5		30.8795	29.3093	29.2846	29.405	29.3601	1.32351	1.5323	1.37518	1.31044	-1.57022	-1.59494	-1.47455	-1.51942
Q93009	USP7	Ubiquitin carboxyl-terminal hydrolase 7		30.8207	30.0204	30.2269	30.1513	30.1759	0.725647	0.603659	0.717128	0.674806	-0.800236	-0.593748	-0.669312	-0.644721
P09936	UCHL1	Ubiquitin carboxyl-terminal hydrolase isozyme L1		30.4512	29.496	29.6452	29.3831	29.6017	2.15322	1.48594	2.12938	1.40197	-0.955208	-0.806004	-1.06816	-0.849523
P15374	UCHL3	Ubiquitin carboxyl-terminal hydrolase isozyme L3		31.5102	30.9465	31.0786	30.931	31.0276	0.387159	0.298886	0.423095	0.34007	-0.563761	-0.43163	-0.579281	-0.482679
Q9Y5K5	UCHL5	Ubiquitin carboxyl-terminal hydrolase isozyme L5		27.5192	26.8327	26.8537	26.9939	26.6186	0.797043	0.799794	0.378934	0.881723	-1.03642	-1.12484	-0.525259	-1.00833
Q8WUN7;Q9HAC8	UBTD2	Ubiquitin domain-containing protein 2		27.298	26.7686	27.3539	27.0113	26.9983	0.742787	0.359311	0.51762	0.271548	-0.959722	-0.927066	-0.806963	-0.299612
Q92890	UFD1L	Ubiquitin fusion degradation protein 1 homolog		27.3631	26.4645	26.8295	27.1263	NaN	1.21478	1.05926	0.477366	0.806153	-1.35684	-1.73137	-0.869167	-1.40083
Q96FW1	OTUB1	Ubiquitin thioesterase OTUB1		30.3954	29.785	29.7581	29.9653	29.7301	0.985274	1.06245	0.68178	1.31122	-0.610459	-0.637384	-0.430127	-0.665356
Q96DC9	OTUB2	Ubiquitin thioesterase OTUB2		28.0164	27.8313	27.8465	27.82	27.8338	0.162374	0.172885	0.212425	0.156004	-0.18515	-0.169973	-0.196433	-0.182654
P62979;P62987;P0CG47;P0CG48	RPS27A;UBA52;UBB;UBC	Ubiquitin-40S ribosomal protein S27a;Ubiquitin;40S ribosomal protein S27a;Ubiquitin-60S ribosomal protein L40;Ubiquitin;60S ribosomal protein L40;Polyubiquitin-B;Ubiquitin;Polyubiquitin-C;Ubiquitin		33.2517	33.5557	33.5186	33.5364	33.6134	0.545189	0.549335	0.602896	0.809275	0.303974	0.266852	0.284662	0.361614
P62837;P61077;Q9Y2X8;P51668	UBE2D2;UBE2D3	Ubiquitin-conjugating enzyme E2 D2;Ubiquitin-conjugating enzyme E2 D3		28.114	28.0077	28.0697	28.1546	28.2105	0.462293	0.425934	0.0289231	0.109991	-0.863756	-0.818527	0.0406609	0.0965557
P61088;Q5JXB2	UBE2N;UBE2NL	Ubiquitin-conjugating enzyme E2 N;Putative ubiquitin-conjugating enzyme E2 N-like		30.6677	29.3531	29.4389	29.2082	29.3867	1.34687	1.3057	1.55315	1.34437	-1.31461	-1.22875	-1.45948	-1.28102
P49427;Q712K3	CDC34	Ubiquitin-conjugating enzyme E2 R1	Mito-Gly/Fresh	26.3652	26.2649	26.946	NaN	NaN	0.0940495	0.351482	1.7104	3.5541	-0.114945	-0.668777	-0.773677	-1.12969
Q13404	UBE2V1	Ubiquitin-conjugating enzyme E2 variant 1		28.8062	27.467	26.9167	27.2042	28.2873	1.39996	1.62567	1.14303	0.600392	-2.55235	-2.94807	-2.3644	-1.08079
P22314	UBA1	Ubiquitin-like modifier-activating enzyme 1		32.2628	31.5278	31.6375	31.6181	31.4937	1.11586	1.19584	1.04171	1.48444	-0.734998	-0.625263	-0.644652	-0.769087
Q9GZZ9	UBA5	Ubiquitin-like modifier-activating enzyme 5		28.455	27.2151	27.0951	27.2987	27.2777	1.40019	1.7964	2.20561	1.84111	-1.85244	-1.8027	-1.15627	-1.52246
A0AVT1	UBA6	Ubiquitin-like modifier-activating enzyme 6		30.0223	29.1729	29.0437	29.2524	29.2792	0.879941	1.07399	0.882723	0.713108	-0.849442	-0.978575	-0.769954	-0.743074
Q8N7F7	UBL4B	Ubiquitin-like protein 4B		28.9524	27.8884	28.1361	28.1848	28.4723	0.00254805	0.080865	0.0990175	0.348544	0.00969569	0.257366	0.306053	-1.21041
Q5T124	UBXN11	UBX domain-containing protein 11		28.5926	28.1806	28.1807	28.1331	28.1244	0.712085	0.553082	0.87492	1.01793	-0.411945	-0.411865	-0.459454	-0.468128
Q9BZV1	UBXN6	UBX domain-containing protein 6		27.3866	28.069	27.6018	27.7411	27.3459	0.376599	0.182194	0.323959	0.148528	-0.754702	0.215244	0.354537	-0.213954
O60701	UGDH	UDP-glucose 6-dehydrogenase		29.4535	29.2835	29.2269	29.2519	29.21	0.0902693	0.126488	0.103453	0.129121	-0.169963	-0.226632	-0.201601	-0.243471
Q9NYU2	UGGT1	UDP-glucose:glycoprotein glucosyltransferase 1		29.8241	29.2623	29.0918	29.2614	29.0721	1.07369	1.04976	0.860415	1.47058	-0.561773	-0.732276	-0.562715	-0.752031
Q16222	UAP1	UDP-N-acetylhexosamine pyrophosphorylase;UDP-N-acetylgalactosamine pyrophosphorylase;UDP-N-acetylglucosamine pyrophosphorylase		28.7752	27.4443	26.7521	26.9823	27.3613	1.13026	1.12805	1.06577	0.937199	-2.30393	-2.02305	-2.52375	-1.8875
P30085	CMPK1	UMP-CMP kinase		30.0909	29.6487	29.8586	29.5306	29.666	0.470715	0.185234	0.445982	0.429897	-0.442183	-0.232241	-0.560269	-0.424819
Q8WW14	C10orf82	Uncharacterized protein C10orf82		30.3237	30.8224	30.7446	30.8293	30.9118	0.792333	0.808771	0.865595	1.03591	0.498683	0.420873	0.505585	0.588106
Q6P656	C15orf26	Uncharacterized protein C15orf26		29.7775	30.438	30.2953	30.3058	30.4294	1.21214	1.19179	0.981796	1.31134	0.660496	0.517836	0.528288	0.651868
H3BRN8	C15orf65	Uncharacterized protein C15orf65		26.7068	26.8636	26.6724	26.9418	26.9912	0.261012	0.285464	0.526267	0.536	0.334875	0.393809	0.663279	0.712665
Q8NEP4	C17orf47	Uncharacterized protein C17orf47		29.4651	29.6528	29.8764	29.7802	29.6626	0.975159	1.30668	1.08246	0.357602	0.187725	0.411243	0.315088	0.19752
A6NCJ1	C19orf71	Uncharacterized protein C19orf71		28.1095	28.5182	28.3757	28.2202	28.4681	0.2721	0.194944	0.18316	0.355817	-0.967323	0.266221	-0.253309	0.358569
Q8N1D5	C1orf158	Uncharacterized protein C1orf158		27.6611	27.2451	27.6789	27.4188	27.815	0.612529	0.938358	0.743315	1.01895	1.03082	1.46462	1.20448	1.60066
Q5T5A4	C1orf194	Uncharacterized protein C1orf194		29.6103	29.596	30.1585	30.0652	29.9696	0.414047	0.628907	0.590523	0.549188	1.34536	1.90786	1.81458	1.71898
Q53QW1	C2orf57	Uncharacterized protein C2orf57		27.5123	27.33	27.6174	27.6281	27.9292	0.411134	0.306086	0.109397	1.20963	-0.18235	0.10508	0.115808	0.416927
Q96M34	C3orf30	Uncharacterized protein C3orf30		30.7408	30.8091	30.51	30.589	30.7599	0.0459402	0.161332	0.104776	0.0120968	0.0683041	-0.230822	-0.151779	0.0190773
Q96LM5	C4orf45	Uncharacterized protein C4orf45		26.9949	NaN	26.5127	26.2889	26.6439	0.00415022	0.615836	0.473099	0.699202	-0.00996145	1.07278	0.848883	1.20393
A4QMS7	C5orf49	Uncharacterized protein C5orf49		27.6441	28.7617	28.2707	28.6637	28.7075	1.40315	0.611655	1.62973	1.27746	1.1176	0.626584	1.01963	1.06339
Q5SRN2	C6orf10	Uncharacterized protein C6orf10		27.711	27.9093	28.053	28.2864	27.9603	0.304218	0.107604	0.452113	0.328168	0.971942	0.427506	1.3491	1.02303
Q5TEZ5	C6orf163	Uncharacterized protein C6orf163		27.6214	27.4151	27.606	27.5725	NaN	0.501994	0.410325	0.0349016	1.65192	-1.0714	-0.589319	-0.0489324	-1.481
Q8N865	C7orf31	Uncharacterized protein C7orf31		27.2339	26.9794	27.7431	27.398	27.1661	0.600394	0.0694323	0.18397	0.127258	-0.934836	-0.138643	-0.182636	-0.0678755
Q8IZ16	C7orf61	Uncharacterized protein C7orf61		26.8978	27.7803	27.7265	27.5618	27.6186	1.04469	1.06725	0.791079	0.952421	2.05077	1.99705	1.83229	1.88909
Q8TBZ9	C7orf62	Uncharacterized protein C7orf62		25.4906	NaN	25.6305	25.3896	25.8163	0.439764	0.302744	0.0982272	0.335634	0.595923	0.484028	0.159217	0.539129
A4D263	C7orf72	Uncharacterized protein C7orf72		28.0388	28.6548	28.2272	28.5913	27.789	0.758335	0.0897777	0.731556	0.322331	0.615973	0.188349	0.552474	-0.249797
Q5VTT2	C9orf135	Uncharacterized protein C9orf135		27.1804	27.879	28.0912	27.978	27.7847	0.436314	0.275128	0.00274288	0.493764	0.698605	0.499934	-0.00881449	0.604291
Q6ZQR2	C9orf171	Uncharacterized protein C9orf171		29.0838	28.8978	29.0361	29.6896	29.3311	0.443478	0.0345379	0.635998	0.143759	-1.58207	-0.0477683	0.605719	0.247253
Q96E40	C9orf9	Uncharacterized protein C9orf9		32.3486	33.0803	33.2312	33.0739	33.0998	1.06099	1.207	0.890536	1.15041	0.731738	0.882645	0.725351	0.751195
Q9H0B3	KIAA1683	Uncharacterized protein KIAA1683		29.2333	30.1836	30.0638	30.373	29.988	0.45609	0.390433	0.587061	0.353494	0.950245	0.830484	1.13967	0.754694
O00159	MYO1C	Unconventional myosin-Ic	MitoQ/Fresh	27.7584	27.4757	NaN	27.6154	27.6465	0.543941	2.24856	0.108036	0.873292	-0.933359	-2.50405	-0.143016	-1.90938
Q9UM54	MYO6	Unconventional myosin-VI		30.0586	29.4893	29.3383	29.4434	29.8319	0.961839	1.16286	0.925079	0.516184	-0.56931	-0.720272	-0.615209	-1.38971
Q9HB07	C12orf10	UPF0160 protein MYG1, mitochondrial		30.2724	29.7974	29.526	29.36	29.716	0.816892	1.51205	1.73121	0.870052	-0.474929	-0.746391	-0.912354	-0.556334
Q9Y224	C14orf166	UPF0568 protein C14orf166		26.853	26.8104	26.1884	26.8763	NaN	0.477871	0.614748	0.457394	0.863531	-0.605256	-0.754424	-0.521018	-0.87844
Q9NWV4	C1orf123	UPF0587 protein C1orf123		30.1057	29.203	28.894	28.8505	29.0736	1.75404	2.01691	2.21297	1.66417	-0.902702	-1.21169	-1.2552	-1.03209
A7E2U8	C4orf47	UPF0602 protein C4orf47		27.8805	28.3447	27.9986	28.3682	28.2901	1.0367	0.100152	1.27257	0.679878	0.464183	0.118083	0.487646	0.409642
Q9H5F2	C11orf1	UPF0686 protein C11orf1	Glycerol/Fresh	NaN	27.0404	27.0999	26.9966	27.4458	1.70165	1.49746	2.46327	1.11361	1.79793	1.78981	2.1402	1.90531
Q5BN46	C9orf116	UPF0691 protein C9orf116		27.2987	27.9226	28.0383	27.1726	28.0106	0.72234	0.866177	0.660224	0.770648	0.787562	0.903247	-0.884326	0.875529
P07911	UMOD	Uromodulin;Uromodulin, secreted form		29.0349	27.6679	NaN	28.9878	26.5946	0.0537187	0.671934	0.183507	0.345537	-0.286853	-2.30263	1.03304	-1.36017
Q16851	UGP2	UTP--glucose-1-phosphate uridylyltransferase		32.556	32.1199	32.2212	32.164	32.3896	0.746334	0.574237	0.585773	0.210356	-0.436167	-0.33489	-0.392042	-0.166435
P54727	RAD23B	UV excision repair protein RAD23 homolog B		31.1479	30.6968	30.7811	30.4941	30.4851	0.590543	0.519456	1.05978	0.879082	-0.451188	-0.366803	-0.653819	-0.662809
Q96RL7	VPS13A	Vacuolar protein sorting-associated protein 13A		30.0165	29.4617	29.5853	29.5284	29.5097	0.282513	0.211068	0.320051	0.324077	-0.554756	-0.431218	-0.488059	-0.506797
Q9UK41	VPS28	Vacuolar protein sorting-associated protein 28 homolog	BM/Fresh, Mito-Gly/Fresh	27.1946	27.0151	NaN	27.0186	NaN	0.823272	3.35578	0.550741	2.508	-0.788441	-2.14087	-0.871813	-1.59965
Q96QK1	VPS35	Vacuolar protein sorting-associated protein 35		29.1951	27.8614	28.1654	28.5097	28.2222	0.967246	0.774418	0.531316	0.614686	-1.33371	-1.02972	-0.685419	-0.972918
Q9UN37	VPS4A	Vacuolar protein sorting-associated protein 4A		26.8204	26.7108	NaN	26.669	26.7613	0.419555	1.25788	0.531293	0.71338	-0.849869	-1.53076	-0.516111	-0.826613
P26640	VARS	Valine--tRNA ligase		33.3476	32.8213	32.6398	32.6855	32.8084	0.559143	0.725601	0.691622	0.595373	-0.526304	-0.707844	-0.662122	-0.539242
P50552	VASP	Vasodilator-stimulated phosphoprotein	MitoQ/Fresh Glycerol/Fresh	28.0877	28.0078	NaN	NaN	NaN	0.438323	2.26881	2.9529	1.7866	-0.956018	-2.05099	-2.74557	-1.96319
P49748	ACADVL	Very long-chain specific acyl-CoA dehydrogenase, mitochondrial		30.3278	30.4586	30.4906	30.3411	30.2764	0.295056	0.201472	0.0167856	0.107184	0.130782	0.162751	0.0132459	-0.0514348
Q15836;P63027;P23763	VAMP3;VAMP2	Vesicle-associated membrane protein 3;Vesicle-associated membrane protein 2		29.1338	28.8252	28.8043	29.0555	29.2598	0.196093	0.212748	0.0566447	0.333937	-0.308596	-0.329487	-0.0782789	-0.962186
Q9P0L0	VAPA	Vesicle-associated membrane protein-associated protein A		30.4133	29.7697	30.1705	30.1544	30.1688	0.41999	0.143822	0.153138	0.139942	-0.643558	-0.242795	-0.258828	-0.244483
P46459;Q969G3	NSF	Vesicle-fusing ATPase		32.1787	31.4913	31.4804	31.6601	31.6525	1.40975	1.56276	1.22158	1.20161	-0.687414	-0.698348	-0.518599	-0.526225
O75396	SEC22B	Vesicle-trafficking protein SEC22b	BM/Fresh Glycerol/Fresh Mito-Gly/Fresh	27.9055	NaN	26.9563	NaN	NaN	1.9253	1.41339	1.99838	2.2934	-2.7283	-2.1916	-2.45417	-2.00408
Q12907	LMAN2	Vesicular integral-membrane protein VIP36		30.9358	30.4459	30.7484	30.4007	30.6026	0.410414	0.138046	0.462629	0.261061	-0.489911	-0.187408	-0.53507	-0.3332
Q00341	HDLBP	Vigilin	Glycerol/Fresh	27.3096	NaN	26.9031	25.8372	26.4856	1.8088	0.945357	1.87531	1.36177	-1.77513	-1.23047	-2.18661	-1.68268
P08670;P17661;P41219;P07196;P07197	VIM	Vimentin		31.8395	30.692	30.4856	30.7877	30.7301	0.658078	0.754416	0.583597	0.581309	-1.14748	-1.3539	-1.05182	-1.10941
P18206	VCL	Vinculin		28.7026	NaN	NaN	NaN	NaN	1.74426	1.83957	1.63874	1.41735	-2.53407	-3.13091	-2.61911	-2.71751
P02774	GC	Vitamin D-binding protein		29.3014	30.0227	30.2501	30.0795	30.0022	0.624119	0.74785	0.676301	0.658121	1.94093	2.1683	1.99778	1.92047
P04004;CON__Q3ZBS7	VTN	Vitronectin;Vitronectin V65 subunit;Vitronectin V10 subunit;Somatomedin-B		28.6502	28.7414	28.6495	28.9708	28.6294	0.0605851	0.000452255	0.245227	0.0125756	0.0911992	-0.000717799	0.320602	-0.0208174
P45880	VDAC2	Voltage-dependent anion-selective channel protein 2		28.995	28.5036	28.2984	28.9702	28.0621	0.269982	0.346762	0.380112	0.70707	-0.491405	-0.696582	-1.43924	-1.96155
Q9Y277	VDAC3	Voltage-dependent anion-selective channel protein 3	BM/Fresh	29.0041	NaN	NaN	27.7846	27.192	1.75486	1.52404	0.848152	1.0918	-4.29117	-3.49557	-2.60314	-2.48652
Q96D96	HVCN1	Voltage-gated hydrogen channel 1		29.1157	29.0089	29.2312	29.0799	29.1011	0.0653268	0.06164	0.0214471	0.00874368	-0.106854	0.115506	-0.0358429	-0.0146116
Q6PCB0	VWA1	von Willebrand factor A domain-containing protein 1		30.2078	31.3367	31.2743	31.2055	31.1868	0.788241	0.744597	0.693178	0.696969	1.12897	1.06657	0.997739	0.979052
Q96N03	VSTM2L	V-set and transmembrane domain-containing protein 2-like protein		27.2997	28.037	27.6515	27.9192	27.8783	1.46872	0.684863	1.35224	0.983158	1.02715	0.641612	0.909342	0.868419
P38606	ATP6V1A	V-type proton ATPase catalytic subunit A		30.7691	30.0026	30.0676	29.7209	30.2084	1.43004	2.11028	1.65745	1.27888	-0.766504	-0.701414	-1.0482	-0.56063
P21281;P15313	ATP6V1B2	V-type proton ATPase subunit B, brain isoform		30.0116	29.7836	29.5839	29.377	29.4182	0.528257	0.995077	1.31132	1.65628	-0.228061	-0.427719	-0.634681	-0.593402
P61421	ATP6V0D1	V-type proton ATPase subunit d 1		26.6508	26.7852	26.8853	26.5515	26.5114	0.249762	0.323112	0.494837	0.233043	0.134424	0.234478	-0.459517	-0.1394
Q16864	ATP6V1F	V-type proton ATPase subunit F		NaN	NaN	27.6106	27.3545	27.5072	-4.34294e-08	1.97803	0.673946	1.802	0	2.06741	1.16192	1.96392
O75348;O95670	ATP6V1G1	V-type proton ATPase subunit G 1		27.8853	27.6491	27.8555	28.0688	28.3257	0.892164	0.359979	0.555188	0.564345	-1.8694	-0.78006	-1.06316	-1.29477
Q9UI12	ATP6V1H	V-type proton ATPase subunit H	Glycerol/Fresh	27.5819	NaN	NaN	NaN	27.0645	1.43108	1.68865	2.64041	1.1474	-2.12996	-1.48746	-1.90455	-1.51675
Q14508	WFDC2	WAP four-disulfide core domain protein 2		31.3687	32.5224	32.4264	32.4381	32.6881	0.393956	0.347582	0.357874	0.453826	1.15367	1.05772	1.06936	1.31941
Q8IUA0	WFDC8	WAP four-disulfide core domain protein 8		29.7644	30.3288	30.2385	30.286	30.1649	1.26633	1.72834	0.749002	1.28573	0.56441	0.474108	0.521556	0.400477
O75083	WDR1	WD repeat-containing protein 1		31.7691	31.3107	31.2224	31.3427	31.0842	0.749825	0.859261	0.561422	1.38647	-0.458422	-0.546723	-0.426367	-0.684867
Q9BZH6	WDR11	WD repeat-containing protein 11		26.5131	NaN	NaN	NaN	NaN	1.98471	0.813104	0.915951	0.884107	-0.691032	-1.24449	-0.237363	-0.927821
Q9GZS3	WDR61	WD repeat-containing protein 61;WD repeat-containing protein 61, N-terminally processed		27.3433	27.5471	27.4211	27.1405	27.1418	0.555751	0.131885	0.130647	0.348507	-0.889562	-0.102703	-0.20281	-0.201481
Q8TBY9	WDR66	WD repeat-containing protein 66		26.0729	26.2468	26.7408	NaN	26.1395	0.512125	1.20994	0.192461	0.514015	0.330331	0.758654	0.214684	0.388798
Q5VTH9	WDR78	WD repeat-containing protein 78		26.9406	26.731	26.8901	26.5494	26.9426	0.23904	0.791221	0.210629	0.429116	0.538685	1.45038	0.479151	0.963481
Q9NQW7	XPNPEP1	Xaa-Pro aminopeptidase 1		29.3356	27.9851	28.4815	28.3581	28.3462	0.951616	0.797889	0.971524	0.868032	-1.35047	-0.854094	-0.977464	-0.989407
P12955	PEPD	Xaa-Pro dipeptidase		26.7178	NaN	NaN	NaN	26.0935	0.665487	0.636603	0.771351	1.03099	-0.894684	-0.681021	-0.745461	-0.949554
P13010	XRCC5	X-ray repair cross-complementing protein 5	BM/Fresh	28.1852	26.545	26.9454	27.2879	NaN	2.07758	1.93864	1.0204	2.17894	-2.75481	-1.83993	-1.64381	-1.49907
P12956	XRCC6	X-ray repair cross-complementing protein 6	MitoQ/Fresh	27.7051	NaN	NaN	NaN	NaN	1.42981	2.96377	1.50518	1.99667	-1.62639	-2.88956	-1.94162	-1.8014
Q9Y2T7	YBX2	Y-box-binding protein 2		29.8196	27.7884	27.7262	27.741	28.0083	0.673478	0.690585	0.687892	0.599378	-2.03121	-2.09341	-2.0786	-1.81122
P25311	AZGP1	Zinc-alpha-2-glycoprotein		34.941	36.1519	36.0112	35.8867	36.1198	0.606698	0.52586	0.473673	0.619886	1.21093	1.07019	0.945736	1.17885
Q9BS86	ZPBP	Zona pellucida-binding protein 1		33.8142	34.4476	34.3403	34.4736	34.4428	1.04744	0.808328	1.309	1.2266	0.633437	0.526096	0.659351	0.628591
Q6X784	ZPBP2	Zona pellucida-binding protein 2		30.8799	31.1321	31.1222	31.1934	31.1763	0.266377	0.281268	0.609454	0.48777	0.252206	0.242296	0.313472	0.296415
Q96DA0	ZG16B	Zymogen granule protein 16 homolog B		28.47	30.0803	29.9638	30.1277	29.9876	0.636827	0.559071	0.696292	0.636591	1.61038	1.4938	1.65777	1.51762

## Sheet: down 
Protein IDs	Gene names	Protein names	T-test significant	Fresh	BM	Mito Q	Glycerol	Mito-GLY	BM/Fresh	MitoQ/Fresh	Glycerol/Fresh	Mito-Gly/Fresh	BM/Fresh	MitoQ/Fresh	Glycerol/Fresh	Mito-Gly/Fresh
				LFQ Intensities (log2)					p-value (-log10)				T-test Difference
P46783;Q9NQ39	RPS10	40S ribosomal protein S10	BM/Fresh, MitoQ/Fresh, Glycerol/Fresh, Mito-Gly/Fresh	29.0689	NaN	NaN	NaN	NaN	2.31461	2.46899	2.2974	2.43327	-3.30879	-3.62001	-3.52091	-3.63921
P08708	RPS17	40S ribosomal protein S17	BM/Fresh, MitoQ/Fresh, Glycerol/Fresh, Mito-Gly/Fresh	28.8725	NaN	NaN	NaN	NaN	2.89421	2.63126	2.73959	3.14619	-3.46117	-2.95749	-2.67284	-3.16367
P39019	RPS19	40S ribosomal protein S19	BM/Fresh	28.9671	NaN	27.2901	27.7367	27.658	1.93649	1.18214	0.954247	0.93707	-3.15544	-2.45393	-1.23039	-2.31345
Q8TCD5	NT5C	5(3)-deoxyribonucleotidase, cytosolic type	BM/Fresh	28.4143	27.1775	27.3033	27.2735	27.4778	2.8688	2.35241	1.33198	1.68112	-1.23681	-1.30734	-1.68213	-1.26544
P62888	RPL30	60S ribosomal protein L30	BM/Fresh, Glycerol/Fresh	29.5152	27.9376	28.1472	28.2309	28.0667	2.82273	1.41607	3.46467	1.31637	-1.57766	-2.02864	-1.28431	-2.16759
P62910	RPL32	60S ribosomal protein L32	MitoQ/Fresh	29.4059	28.0123	NaN	27.955	28.312	1.50648	2.24278	1.36429	1.08806	-2.68006	-2.95344	-1.45092	-1.53901
P83881	RPL36A	60S ribosomal protein L36a	MitoQ/Fresh, Mito-Gly/Fresh	28.3771	NaN	NaN	NaN	NaN	1.84791	2.05593	1.62108	2.65487	-2.25656	-3.07561	-2.27385	-3.45679
P62917	RPL8	60S ribosomal protein L8	BM/Fresh, MitoQ/Fresh, Glycerol/Fresh	29.05	NaN	NaN	NaN	28.5018	3.20575	3.26649	1.8579	1.15011	-4.0455	-4.01348	-2.94342	-2.24933
O95336	PGLS	6-phosphogluconolactonase	Glycerol/Fresh	29.0754	28.1422	27.891	27.7912	27.9925	1.97842	2.05752	2.80022	2.31354	-0.933167	-1.18436	-1.28418	-1.08292
Q9Y614	ACTL7B	Actin-like protein 7B	MitoQ/Fresh, Glycerol/Fresh	27.5453	NaN	NaN	NaN	NaN	0.928805	2.62574	2.29395	1.49598	-1.63787	-1.73293	-1.9353	-1.77372
O14734	ACOT8	Acyl-coenzyme A thioesterase 8	MitoQ/Fresh Glycerol/Fresh Mito-Gly/Fresh	28.2196	28.48	NaN	NaN	NaN	0.638128	3.86235	1.87396	2.68977	-1.71164	-3.15657	-2.5471	-2.3796
P54819	AK2	Adenylate kinase 2, mitochondrial;Adenylate kinase 2, mitochondrial, N-terminally processed	MitoQ/Fresh	27.302	NaN	NaN	26.8919	26.9549	2.08232	3.55131	1.29478	0.749681	-1.30985	-2.35085	-1.2552	-0.844865
P04217	A1BG	Alpha-1B-glycoprotein	Mito-Gly/Fresh	31.1801	33.4	33.4659	33.1905	33.4703	1.3367	1.72744	1.59786	2.14145	2.2199	2.28576	2.01032	2.29018
P05067	APP	Amyloid beta A4 protein;N-APP;Soluble APP-alpha;Soluble APP-beta;C99;Beta-amyloid protein 42;Beta-amyloid protein 40;C83;P3(42);P3(40);C80;Gamma-secretase C-terminal fragment 59;Gamma-secretase C-terminal fragment 57;Gamma-secretase C-terminal fragment 50;C31	Glycerol/Fresh Mito-Gly/Fresh	28.8083	30.8117	30.6414	30.8953	30.8985	1.70526	1.57534	1.936	1.94113	2.00337	1.83307	2.08698	2.09015
O43681	ASNA1	ATPase ASNA1	Mito-Gly/Fresh	28.0907	27.4591	26.811	26.9023	NaN	1.20438	1.19889	1.08598	2.6486	-1.31917	-1.27973	-1.1884	-2.55023
Q92499	DDX1	ATP-dependent RNA helicase DDX1	BM/Fresh Glycerol/Fresh, Mito-Gly/Fresh	28.4399	NaN	NaN	NaN	NaN	2.44383	1.88995	3.36594	3.16498	-3.7279	-2.28163	-3.21001	-2.52874
O00148	DDX39A	ATP-dependent RNA helicase DDX39A	BM/Fresh MitoQ/Fresh, Mito-Gly/Fresh	28.9377	NaN	NaN	27.0694	NaN	1.90937	2.37317	1.62672	2.69417	-3.091	-3.11811	-2.34776	-3.52183
O15523	DDX3Y	ATP-dependent RNA helicase DDX3Y	Mito-Gly/Fresh	27.7278	NaN	NaN	NaN	NaN	1.0864	1.43807	1.26783	1.9851	-1.82509	-1.85846	-1.45037	-2.06083
P29374	ARID4A	AT-rich interactive domain-containing protein 4A	BM/Fresh MitoQ/Fresh, Mito-Gly/Fresh	29.2343	NaN	NaN	29.1206	NaN	2.1274	2.74579	0.425443	3.41497	-3.29423	-4.08836	-1.17521	-4.12075
Q9H3K6	BOLA2	BolA-like protein 2	Glycerol/Fresh	28.0141	27.5374	27.7726	NaN	NaN	0.832329	0.80129	2.01358	1.281	-0.964837	-1.26646	-2.41411	-2.00368
P11586	MTHFD1	C-1-tetrahydrofolate synthase, cytoplasmic;Methylenetetrahydrofolate dehydrogenase;Methenyltetrahydrofolate cyclohydrolase;Formyltetrahydrofolate synthetase;C-1-tetrahydrofolate synthase, cytoplasmic, N-terminally processed	Glycerol/Fresh Mito-Gly/Fresh	27.8692	NaN	NaN	NaN	NaN	1.2543	1.77165	2.09095	2.31444	-1.13244	-2.05817	-1.77804	-2.17415
Q16566	CAMK4	Calcium/calmodulin-dependent protein kinase type IV	Mito-Gly/Fresh	28.247	27.1211	27.6969	27.23	NaN	1.34465	0.53593	0.987961	2.4323	-1.84146	-0.550123	-1.01707	-2.71723
Q9Y259	CHKB	Choline/ethanolamine kinase	MitoQ/Fresh Glycerol/Fresh	28.3054	26.7954	NaN	NaN	27.1791	1.63248	2.19946	2.57092	1.00837	-2.67106	-2.96807	-3.20975	-1.69723
Q13185	CBX3	Chromobox protein homolog 3	BM/Fresh MitoQ/Fresh Glycerol/Fresh Mito-Gly/Fresh	28.2978	NaN	NaN	NaN	NaN	2.63481	2.63026	3.00386	2.25596	-2.20073	-3.03263	-2.37823	-2.96331
P48444	ARCN1	Coatomer subunit delta	BM/Fresh	28.1559	26.0343	27.1562	27.2078	27.423	2.2768	1.01077	1.50633	0.919637	-2.98278	-1.73377	-1.28916	-1.41716
Q13098	GPS1	COP9 signalosome complex subunit 1	MitoQ/Fresh	28.23	26.7164	26.8303	26.8172	27.0719	2.03185	2.71349	2.08458	1.67956	-1.57777	-1.5532	-1.41281	-1.49788
P09669	COX6C	Cytochrome c oxidase subunit 6C	Glycerol/Fresh Mito-Gly/Fresh	27.2338	NaN	NaN	NaN	NaN	2.40787	0.699301	2.1462	3.58501	-1.09498	-0.907986	-1.94977	-2.27531
Q8IUI8	CRLF3	Cytokine receptor-like factor 3	Glycerol/Fresh	27.7159	NaN	NaN	NaN	NaN	1.27677	2.16538	2.26336	1.72921	-1.80558	-2.26428	-2.33112	-2.53799
Q14204	DYNC1H1	Cytoplasmic dynein 1 heavy chain 1	BM/Fresh MitoQ/Fresh Mito-Gly/Fresh	32.1437	30.6174	30.5463	30.8897	30.5229	2.57518	3.02909	1.78055	2.72904	-1.52634	-1.5974	-1.25401	-1.62083
Q9Y6G9	DYNC1LI1	Cytoplasmic dynein 1 light intermediate chain 1	Glycerol/Fresh Mito-Gly/Fresh	28.2807	27.4987	27.7803	NaN	NaN	1.28389	0.665455	2.36588	2.39896	-1.54173	-1.19526	-2.83762	-2.63691
O00273	DFFA	DNA fragmentation factor subunit alpha	Glycerol/Fresh	26.7191	26.8919	NaN	NaN	NaN	0.203666	2.30658	3.69426	1.48993	-0.125903	-1.31839	-1.65035	-0.962416
P31689	DNAJA1	DnaJ homolog subfamily A member 1	BM/Fresh	28.672	NaN	27.8234	28.0153	27.5894	4.30131	1.48184	0.712445	1.63858	-3.14514	-2.20394	-1.77949	-2.39622
P39656	DDOST	Dolichyl-diphosphooligosaccharide--protein glycosyltransferase 48 kDa subunit	BM/Fresh	28.9728	NaN	26.9529	NaN	27.4831	2.13862	1.5501	1.62389	1.02516	-3.64793	-2.47792	-2.68483	-2.15028
Q9P225;Q96DT5	DNAH2	Dynein heavy chain 2, axonemal	BM/Fresh MitoQ/Fresh Glycerol/Fresh Mito-Gly/Fresh	32.9942	NaN	NaN	NaN	NaN	6.03505	3.28024	3.50508	3.96162	-7.46794	-7.15552	-7.33895	-7.21411
Q9Y4X5	ARIH1	E3 ubiquitin-protein ligase ARIH1	BM/Fresh MitoQ/Fresh Glycerol/Fresh	27.9436	NaN	NaN	NaN	NaN	2.23711	2.7108	2.70095	1.43332	-2.29648	-2.9858	-1.95165	-1.55735
Q7Z6Z7	HUWE1	E3 ubiquitin-protein ligase HUWE1	MitoQ/Fresh	28.4689	27.3392	26.0913	26.789	27.8569	1.45018	2.25966	1.47302	1.10868	-2.08759	-2.55179	-2.13716	-1.98952
Q9H4M9;Q9NZN3;Q9NZN4	EHD1	EH domain-containing protein 1	BM/Fresh MitoQ/Fresh Glycerol/Fresh	29.1644	27.3114	NaN	27.5894	NaN	2.03623	3.35277	1.82871	1.58587	-3.11104	-2.67819	-2.957	-3.6859
Q14240	EIF4A2	Eukaryotic initiation factor 4A-II;Eukaryotic initiation factor 4A-II, N-terminally processed	MitoQ/Fresh Glycerol/Fresh	30.1758	28.1852	27.8588	27.7977	28.4844	1.32397	2.84676	2.91923	1.42011	-2.98422	-2.31699	-2.3781	-2.45588
O15371	EIF3D	Eukaryotic translation initiation factor 3 subunit D	BM/Fresh MitoQ/Fresh	27.5377	NaN	NaN	26.9014	27.0034	2.18637	2.56525	0.982088	0.740697	-1.77922	-1.52826	-1.0146	-1.36111
O15372	EIF3H	Eukaryotic translation initiation factor 3 subunit H	MitoQ/Fresh Glycerol/Fresh	28.0185	27.502	NaN	NaN	26.863	0.839105	3.78031	3.77074	1.29179	-1.15099	-2.12996	-3.14522	-1.52248
Q04637;REV__Q8NEG2	EIF4G1	Eukaryotic translation initiation factor 4 gamma 1	Glycerol/Fresh	28.6817	27.1941	27.029	NaN	26.671	1.62191	1.30867	1.83077	1.52507	-2.64105	-2.58611	-2.9718	-2.57671
P02794	FTH1	Ferritin heavy chain;Ferritin heavy chain, N-terminally processed	Glycerol/Fresh MitoGlycerol/Fresh	27.9825	NaN	NaN	NaN	NaN	1.77284	1.56533	2.13805	2.249	-2.12712	-2.70917	-2.43218	-2.6288
P11413	G6PD	Glucose-6-phosphate 1-dehydrogenase	BM/Fresh	29.8299	NaN	27.6734	27.8662	28.2689	1.85626	1.58304	1.18021	1.29611	-3.62357	-3.69171	-2.78603	-3.00568
Q6IA69	NADSYN1	Glutamine-dependent NAD(+) synthetase	BM/Fresh MitoQ/Fresh Glycerol/Fresh Mito-Gly/Fresh	27.51	NaN	NaN	NaN	NaN	2.1372	3.30857	3.52869	2.18114	-2.15904	-1.72145	-2.46041	-1.88643
P46976	GYG1	Glycogenin-1	Mito-Gly/Fresh	30.2527	28.5625	27.164	28.535	28.3255	1.45617	1.66694	1.85698	1.79068	-3.2338	-4.21779	-1.7177	-3.44814
P49915	GMPS	GMP synthase [glutamine-hydrolyzing]	BM/Fresh MitoQ/Fresh Glycerol/Fresh Mito-Gly/Fresh	28.4654	NaN	NaN	NaN	NaN	2.39939	2.40655	2.09652	2.94668	-2.5129	-3.28913	-2.89534	-3.32781
Q14103	HNRNPD	Heterogeneous nuclear ribonucleoprotein D0	Mito-Gly/Fresh	29.5616	27.6111	27.3896	27.8104	27.2804	1.23131	1.42406	1.14826	1.80179	-2.84934	-2.85793	-2.61293	-3.55621
Q00839	HNRNPU	Heterogeneous nuclear ribonucleoprotein U	MitoQ/Fresh Mito-Gly/Fresh	29.466	27.511	27.46	27.3359	26.8926	1.88531	2.51473	1.35634	2.81549	-2.44637	-2.00601	-2.13012	-3.16918
P22626	HNRNPA2B1	Heterogeneous nuclear ribonucleoproteins A2/B1	BM/Fresh Glycerol/Fresh Mito-Gly/Fresh	32.306	29.8243	29.3233	30.0933	29.4857	2.8011	1.77612	2.26621	3.63092	-2.48172	-2.98273	-2.21274	-2.82027
P09429	HMGB1	High mobility group protein B1	Mito-Gly/Fresh	29.6401	NaN	NaN	27.3034	NaN	1.57719	1.6639	1.51382	1.91405	-3.46367	-3.63884	-3.54555	-4.27336
P12081;P49590	HARS	Histidine--tRNA ligase, cytoplasmic	Mito-Gly/Fresh	26.4086	NaN	NaN	NaN	NaN	1.6683	1.95268	0.422347	2.84905	-1.32425	-0.852852	0.357934	-1.05604
Q9UBN7	HDAC6	Histone deacetylase 6	Mito-Gly/Fresh	27.6822	27.7537	27.3074	27.5171	NaN	0.820462	0.646394	1.01733	2.19702	-1.20047	-1.19408	-1.79653	-1.85015
Q71UI9;P0C0S5	H2AFV;H2AFZ	Histone H2A.V;Histone H2A.Z	Glycerol/Fresh	30.3359	27.8344	28.1489	27.396	27.6753	1.53795	1.61949	2.20037	1.70092	-2.50154	-3.53969	-2.93992	-2.66064
Q09028;Q16576	RBBP4	Histone-binding protein RBBP4	BM/Fresh	27.0785	NaN	NaN	27.1685	26.8952	2.66115	1.22556	0.683439	0.505821	-1.26705	-0.958994	-0.932573	-0.564531
Q9NZL4	HSPBP1	Hsp70-binding protein 1	BM/Fresh Glycerol/Fresh Mito-Gly/Fresh	27.7871	NaN	27.1599	NaN	NaN	2.09281	1.25155	2.64839	3.07447	-2.3588	-2.16656	-2.29591	-3.35668
Q9NPH2	ISYNA1	Inositol-3-phosphate synthase 1	Glycerol/Fresh	27.5052	25.898	NaN	NaN	NaN	1.32511	1.09805	2.05892	1.26163	-1.43855	-1.66336	-2.3638	-1.44897
Q12906;Q96SI9	ILF3	Interleukin enhancer-binding factor 3	MitoQ/Fresh Glycerol/Fresh Mito-Gly/Fresh	27.7347	NaN	NaN	NaN	NaN	1.02432	2.60362	2.24858	3.17159	-1.74674	-1.84944	-1.96514	-2.19487
P09960	LTA4H	Leukotriene A-4 hydrolase	BM/Fresh MitoQ/Fresh Glycerol/Fresh Mito-Gly/Fresh	31.2594	28.3217	28.3307	28.4244	28.6431	2.10424	2.10584	2.05397	1.99147	-2.93769	-2.9287	-2.83501	-2.61632
O95573;O60488	ACSL3	Long-chain-fatty-acid--CoA ligase 3	Glycerol/Fresh	27.5121	NaN	NaN	NaN	NaN	1.76312	1.00289	2.24697	1.55646	-1.94648	-1.58502	-2.0373	-1.70671
P40121	CAPG	Macrophage-capping protein	BM/Fresh Mito-Gly/Fresh	29.1202	NaN	28.3289	28.4332	NaN	2.06388	0.632234	0.355291	1.93801	-3.96024	-1.28393	-0.687052	-3.29082
P50579	METAP2	Methionine aminopeptidase 2	BM/Fresh Glycerol/Fresh	28.394	NaN	27.4531	NaN	NaN	2.65355	1.32213	2.73526	1.65397	-2.80692	-2.64093	-2.68417	-2.30027
Q9Y6C9	MTCH2	Mitochondrial carrier homolog 2	MitoQ/Fresh Glycerol/Fresh Mito-Gly/Fresh	27.9329	NaN	NaN	NaN	NaN	1.69735	2.24625	2.81609	2.62475	-2.13818	-2.30398	-2.19042	-1.85308
P35580	MYH10	Myosin-10	Glycerol/Fresh Mito-Gly/Fresh	29.314	27.802	27.745	27.7598	27.7356	1.23378	1.86148	3.22163	2.26317	-1.512	-1.56898	-1.55415	-1.57834
Q9UHY1	NRBP1	Nuclear receptor-binding protein	Mito-Gly/Fresh	28.1994	27.5245	27.5754	27.3942	26.8404	1.29404	1.21051	1.41646	2.38181	-1.66346	-2.10011	-1.45057	-1.38661
P19338	NCL	Nucleolin	Mito-Gly/Fresh	28.0649	NaN	NaN	27.3761	NaN	1.70914	1.76465	0.719267	1.88153	-2.6929	-2.56961	-1.38476	-2.41454
P22392;O60361	NME2;NME2P1	Nucleoside diphosphate kinase B;Putative nucleoside diphosphate kinase	Glycerol/Fresh	30.6201	29.1055	29.0709	28.9157	29.5106	1.66365	1.7363	2.38413	1.30939	-1.51466	-1.5492	-1.7044	-1.10955
Q8WXF1	PSPC1	Paraspeckle component 1	BM/Fresh Mito-Gly/Fresh	27.5527	NaN	NaN	NaN	NaN	2.03632	1.23982	2.1001	2.14217	-2.11328	-1.80373	-1.42711	-2.13777
Q13451	FKBP5	Peptidyl-prolyl cis-trans isomerase FKBP5;Peptidyl-prolyl cis-trans isomerase FKBP5, N-terminally processed	Glycerol/Fresh	27.7404	27.3324	27.6013	NaN	27.6974	0.792618	1.02537	2.24121	0.950313	-1.22933	-1.44893	-1.73222	-1.48945
Q13526	PIN1	Peptidyl-prolyl cis-trans isomerase NIMA-interacting 1	Mito-Gly/Fresh	27.2262	NaN	NaN	NaN	NaN	1.8765	1.97386	1.80252	2.93609	-0.732396	-1.88997	-1.29845	-1.56442
P51659	HSD17B4	Peroxisomal multifunctional enzyme type 2;(3R)-hydroxyacyl-CoA dehydrogenase;Enoyl-CoA hydratase 2	Mito-Gly/Fresh	29.1877	27.3628	26.8834	27.5329	26.7023	1.76715	1.47718	1.37664	2.02317	-1.82483	-2.30426	-1.65474	-2.48543
Q9Y263	PLAA	Phospholipase A-2-activating protein	BM/Fresh, Mito-Gly/Fresh	27.371	NaN	NaN	27.2369	NaN	2.44472	1.41305	0.996281	2.52259	-1.50068	-1.6342	-1.61972	-1.89584
O60256	PRPSAP2	Phosphoribosyl pyrophosphate synthase-associated protein 2	BM/Fresh MitoQ/Fresh, Mito-Gly/Fresh	27.5722	NaN	NaN	26.6683	NaN	2.50052	2.97661	1.60603	3.41721	-2.20965	-2.00376	-1.64237	-2.27594
Q9NX46	ADPRHL2	Poly(ADP-ribose) glycohydrolase ARH3	Mito-Gly/Fresh	27.7011	NaN	26.7206	26.8576	NaN	1.65351	1.10592	0.602245	2.01246	-2.55247	-1.40333	-0.843499	-2.63901
Q15365;P57723	PCBP1	Poly(rC)-binding protein 1	BM/Fresh MitoQ/Fresh Glycerol/Fresh Mito-Gly/Fresh	30.9097	29.537	29.436	29.7723	29.4814	2.74564	3.37513	2.59586	2.96991	-1.3727	-1.47371	-1.13734	-1.42823
P11940;Q9H361;Q4VXU2;Q5JQF8;Q96DU9	PABPC1;PABPC3	Polyadenylate-binding protein 1;Polyadenylate-binding protein 3	BM/Fresh Mito-Gly/Fresh	31.2292	29.9575	30.0539	30.0498	29.848	3.21552	2.89164	2.21331	2.99376	-1.27167	-1.17526	-1.1794	-1.3812
Q92841;P17844	DDX17	Probable ATP-dependent RNA helicase DDX17	Mito/Fresh Glycerol/Fresh Mito-Gly/Fresh	28.2865	28.2177	NaN	NaN	NaN	0.928758	2.95802	3.59743	2.80715	-2.21315	-2.784	-3.01775	-2.26387
Q9UL46	PSME2	Proteasome activator complex subunit 2	Mito-Gly/Fresh	28.3723	27.4645	NaN	28.0809	NaN	0.900935	1.47528	0.881276	1.85999	-1.42377	-2.33136	-2.20433	-2.86308
O95456	PSMG1	Proteasome assembly chaperone 1	Glycerol/Fresh	27.2762	27.451	27.0017	NaN	27.3353	0.433014	0.867985	2.12484	0.650946	-0.475477	-0.841145	-1.74003	-0.783883
Q53FA7	TP53I3	Quinone oxidoreductase PIG3	BM/Fresh MitoQ/Fresh Glycerol/Fresh	29.0304	NaN	NaN	NaN	28.8976	2.39503	2.59346	3.98084	0.444116	-3.15407	-3.36262	-3.94878	-1.20829
O95825	CRYZL1	Quinone oxidoreductase-like protein 1	BM/Fresh Glycerol/Fresh, Mito-Gly/Fresh	29.3256	NaN	28.3454	NaN	NaN	2.79723	1.28395	2.57825	2.76934	-3.73531	-2.81762	-3.56695	-4.04702
Q9NQC3	RTN4	Reticulon-4	Mito-Gly/Fresh	28.44	NaN	26.9569	NaN	NaN	1.70473	1.09284	1.60557	2.02826	-2.80232	-1.8357	-2.37622	-3.0949
Q9Y3A5	SBDS	Ribosome maturation protein SBDS	MitoQ/Fresh Glycerol/Fresh	27.6984	NaN	NaN	NaN	NaN	1.91514	2.33972	2.49201	1.81797	-1.78458	-1.87577	-2.28302	-2.47268
P16083	NQO2	Ribosyldihydronicotinamide dehydrogenase [quinone]	Mito-Gly/Fresh	28.1702	28.3087	27.52	27.8476	NaN	0.835685	1.39867	0.675413	2.8594	-1.66257	-1.7355	-0.795772	-2.08223
Q96AT9;Q2QD12	RPE	Ribulose-phosphate 3-epimerase	BM/Fresh	27.6116	NaN	NaN	27.0277	NaN	2.35153	1.69375	0.921735	1.30784	-2.78483	-2.20702	-0.943338	-1.6608
P16615;O14983	ATP2A2	Sarcoplasmic/endoplasmic reticulum calcium ATPase 2	BM/Fresh MitoQ/Fresh Glycerol/Fresh Mito-Gly/Fresh	28.2582	NaN	NaN	NaN	NaN	2.30886	2.77568	2.25542	2.53148	-2.76755	-3.20331	-2.61628	-2.69622
Q9UPN7	PPP6R1	Serine/threonine-protein phosphatase 6 regulatory subunit 1	BM/Fresh MitoQ/Fresh Glycerol/Fresh Mito-Gly/Fresh	29.0057	NaN	NaN	NaN	NaN	2.20209	3.67177	2.88363	3.387	-2.89339	-3.1931	-3.92508	-2.73227
O75170	PPP6R2	Serine/threonine-protein phosphatase 6 regulatory subunit 2	BM/Fresh	27.6607	NaN	NaN	NaN	NaN	2.27015	1.43	1.26437	0.762776	-2.14102	-2.19348	-1.52319	-1.4034
P49591	SARS	Serine--tRNA ligase, cytoplasmic	BM/Fresh MitoQ/Fresh Glycerol/Fresh Mito-Gly/Fresh	30.5822	28.1624	28.379	28.2817	28.4205	2.54442	3.41493	2.90969	3.11302	-2.4198	-2.20323	-2.30053	-2.16171
O75368	SH3BGRL	SH3 domain-binding glutamic acid-rich-like protein	Glycerol/Fresh	27.4567	NaN	NaN	NaN	NaN	1.49074	1.94858	1.96906	1.42841	-1.81468	-1.75034	-2.40614	-1.25405
P49458	SRP9	Signal recognition particle 9 kDa protein	BM/Fresh MitoQ/Fresh Glycerol/Fresh Mito-Gly/Fresh	28.0225	NaN	NaN	NaN	NaN	2.40402	3.58127	4.38606	3.23088	-1.90376	-2.30092	-2.49107	-2.29414
O60749	SNX2	Sorting nexin-2	Mito-Gly/Fresh	26.9811	NaN	NaN	26.4275	NaN	0.820328	0.736455	1.05611	1.9464	-1.2131	-0.833936	-1.00582	-2.09276
Q9Y5X1	SNX9	Sorting nexin-9	Glycerol/Fresh	27.0252	NaN	NaN	NaN	NaN	0.831044	2.24039	2.11916	1.32279	-0.966878	-1.01164	-1.54819	-1.42224
Q13813	SPTAN1	Spectrin alpha chain, non-erythrocytic 1	Glycerol/Fresh	29.8344	28.3694	27.807	27.9842	28.5069	1.67677	1.36691	2.14424	1.98947	-1.46494	-2.02741	-1.8502	-1.32741
Q01082;O15020;P11277	SPTBN1	Spectrin beta chain, non-erythrocytic 1	BM/Fresh Glycerol/Fresh	27.8479	NaN	NaN	NaN	NaN	2.3925	1.81693	2.21099	0.818865	-2.55214	-2.09215	-2.16	-1.26535
Q13435	SF3B2	Splicing factor 3B subunit 2	BM/Fresh Glycerol/Fresh, Mito-Gly/Fresh	27.8885	NaN	NaN	NaN	NaN	1.97738	1.90099	2.0993	1.95413	-2.25308	-2.06978	-2.91734	-2.44111
Q7KZF4	SND1	Staphylococcal nuclease domain-containing protein 1	BM/Fresh MitoQ/Fresh Glycerol/Fresh Mito-Gly/Fresh	29.4768	26.8336	26.0337	26.3898	24.9014	2.67343	3.52586	3.41079	3.14013	-3.50136	-3.84019	-3.11161	-4.36884
P52888	THOP1	Thimet oligopeptidase	Glycerol/Fresh Mito-Gly/Fresh	27.7787	NaN	NaN	NaN	NaN	1.63775	1.57324	2.27927	2.13875	-2.15791	-1.74046	-1.67087	-2.59092
P26639	TARS	Threonine--tRNA ligase, cytoplasmic	Mito-Gly/Fresh	28.4673	27.6094	27.6267	27.6411	NaN	1.33435	1.28001	1.32954	2.21125	-2.21578	-2.21237	-1.76401	-3.12562
P62328	TMSB4X	Thymosin beta-4;Hematopoietic system regulatory peptide	Glycerol/Fresh Mito-Gly/Fresh	31.0526	NaN	27.8201	NaN	NaN	1.54351	1.46468	1.72206	1.71052	-4.47486	-5.31176	-5.06414	-6.03477
Q00577;Q96QR8;Q9UJV8	PURA	Transcriptional activator protein Pur-alpha	BM/Fresh	29.0203	NaN	28.5283	28.7096	28.5872	2.89924	0.641351	1.05468	1.08967	-2.80545	-1.5765	-2.25232	-2.39833
P29401	TKT	Transketolase	Glycerol/Fresh	31.7535	28.566	28.7021	28.2228	28.7393	1.76656	1.5631	1.67686	1.26015	-3.18749	-3.05144	-3.53073	-4.45007
Q9H0I9	TKTL2	Transketolase-like protein 2	BM/Fresh MitoQ/Fresh Glycerol/Fresh Mito-Gly/Fresh	31.0571	27.0728	27.0265	26.7764	27.0414	2.14045	2.09894	2.02682	2.09411	-3.98429	-4.44067	-4.28061	-4.01562
Q15631	TSN	Translin	Glycerol/Fresh	32.2448	31.395	31.1708	31.1125	31.3669	3.51499	2.47617	3.49271	3.12787	-0.849819	-1.07399	-1.13238	-0.877921
Q6UW68	TMEM205	Transmembrane protein 205	Glycerol/Fresh	28.1808	26.8364	27.1265	NaN	26.7	1.3708	1.26974	2.06659	1.2418	-1.96685	-1.99023	-2.86284	-1.93942
Q9NYL9;Q9NZR1	TMOD3	Tropomodulin-3	MitoQ/Fresh Glycerol/Fresh Mito-Gly/Fresh	27.7791	NaN	NaN	NaN	NaN	0.961426	2.30761	2.15749	2.49807	-1.35412	-2.26974	-2.24328	-2.65837
P06753	TPM3	Tropomyosin alpha-3 chain	Glycerol/Fresh	29.442	27.8093	27.7759	NaN	27.7524	1.30006	1.20985	1.93196	0.925155	-3.11463	-2.44271	-3.86887	-2.85349
O75347	TBCA	Tubulin-specific chaperone A	BM/Fresh MitoQ/Fresh Glycerol/Fresh Mito-Gly/Fresh	29.1843	NaN	NaN	NaN	NaN	1.86821	2.31216	2.39023	2.22652	-3.30295	-3.21297	-3.64177	-3.23844
O95777	LSM8	U6 snRNA-associated Sm-like protein LSm8	BM/Fresh MitoQ/Fresh Mito-Gly/Fresh	27.9859	NaN	NaN	NaN	NaN	3.36629	2.53982	1.59734	3.15443	-2.16766	-1.86622	-2.04072	-2.37892
P49427;Q712K3	CDC34	Ubiquitin-conjugating enzyme E2 R1	Mito-Gly/Fresh	26.3652	26.2649	26.946	NaN	NaN	0.0940495	0.351482	1.7104	3.5541	-0.114945	-0.668777	-0.773677	-1.12969
O00159	MYO1C	Unconventional myosin-Ic	MitoQ/Fresh	27.7584	27.4757	NaN	27.6154	27.6465	0.543941	2.24856	0.108036	0.873292	-0.933359	-2.50405	-0.143016	-1.90938
Q9UK41	VPS28	Vacuolar protein sorting-associated protein 28 homolog	BM/Fresh, Mito-Gly/Fresh	27.1946	27.0151	NaN	27.0186	NaN	0.823272	3.35578	0.550741	2.508	-0.788441	-2.14087	-0.871813	-1.59965
P50552	VASP	Vasodilator-stimulated phosphoprotein	MitoQ/Fresh Glycerol/Fresh	28.0877	28.0078	NaN	NaN	NaN	0.438323	2.26881	2.9529	1.7866	-0.956018	-2.05099	-2.74557	-1.96319
O75396	SEC22B	Vesicle-trafficking protein SEC22b	BM/Fresh Glycerol/Fresh Mito-Gly/Fresh	27.9055	NaN	26.9563	NaN	NaN	1.9253	1.41339	1.99838	2.2934	-2.7283	-2.1916	-2.45417	-2.00408
Q00341	HDLBP	Vigilin	Glycerol/Fresh	27.3096	NaN	26.9031	25.8372	26.4856	1.8088	0.945357	1.87531	1.36177	-1.77513	-1.23047	-2.18661	-1.68268
Q9Y277	VDAC3	Voltage-dependent anion-selective channel protein 3	BM/Fresh	29.0041	NaN	NaN	27.7846	27.192	1.75486	1.52404	0.848152	1.0918	-4.29117	-3.49557	-2.60314	-2.48652
Q9UI12	ATP6V1H	V-type proton ATPase subunit H	Glycerol/Fresh	27.5819	NaN	NaN	NaN	27.0645	1.43108	1.68865	2.64041	1.1474	-2.12996	-1.48746	-1.90455	-1.51675
P13010	XRCC5	X-ray repair cross-complementing protein 5	BM/Fresh	28.1852	26.545	26.9454	27.2879	NaN	2.07758	1.93864	1.0204	2.17894	-2.75481	-1.83993	-1.64381	-1.49907
P12956	XRCC6	X-ray repair cross-complementing protein 6	MitoQ/Fresh	27.7051	NaN	NaN	NaN	NaN	1.42981	2.96377	1.50518	1.99667	-1.62639	-2.88956	-1.94162	-1.8014

## Sheet: UP
Protein IDs	Gene names	Protein names	T-test significant	Fresh	BM	Mito Q	Glycerol	Mito-GLY	BM/Fresh	MitoQ/Fresh	Glycerol/Fresh	Mito-Gly/Fresh	BM/Fresh	MitoQ/Fresh	Glycerol/Fresh	Mito-Gly/Fresh
				LFQ Intensities (log2)					p-value (-log10)				T-test Difference
P08253	MMP2	72 kDa type IV collagenase;PEX	Glycerol/Fresh	27.8475	30.1445	30.1151	30.2649	30.2218	1.49613	1.53226	1.87613	1.70001	2.29709	2.2676	2.41742	2.37437
P04217	A1BG	Alpha-1B-glycoprotein	Mito-Gly/Fresh	31.1801	33.4	33.4659	33.1905	33.4703	1.3367	1.72744	1.59786	2.14145	2.2199	2.28576	2.01032	2.29018
P05067	APP	Amyloid beta A4 protein;N-APP;Soluble APP-alpha;Soluble APP-beta;C99;Beta-amyloid protein 42;Beta-amyloid protein 40;C83;P3(42);P3(40);C80;Gamma-secretase C-terminal fragment 59;Gamma-secretase C-terminal fragment 57;Gamma-secretase C-terminal fragment 50;C31	Glycerol/Fresh Mito-Gly/Fresh	28.8083	30.8117	30.6414	30.8953	30.8985	1.70526	1.57534	1.936	1.94113	2.00337	1.83307	2.08698	2.09015
P03950	ANG	Angiogenin	Mito-Gly/Fresh	NaN	27.9882	27.8852	28.3529	28.0495	1.85177	0.633428	0.849593	2.52313	2.07167	1.38225	1.81953	2.50487
Q13939	CCIN	Calicin	Mito-Gly/Fresh	29.4706	30.2981	30.4238	30.2321	30.4364	1.20792	2.63949	2.16159	3.34442	0.827435	0.953166	0.761435	0.96578
Q8WXQ8;P48052	CPA5	Carboxypeptidase A5	MitoQ/Fresh Glycerol/Fresh Mito-Gly/Fresh	NaN	27.8603	27.6063	27.4061	27.3094	0.69197	3.75799	3.53626	2.34356	1.40006	2.05114	1.85094	1.75429
O14578	CIT	Citron Rho-interacting kinase	Glycerol/Fresh	32.9013	34.7969	33.5271	NaN	34.0755	0.619226	0.150427	2.20869	0.366231	1.89557	0.625832	-7.15976	1.17424
Q9NZP8	C1RL	Complement C1r subcomponent-like protein	Glycerol/Fresh	NaN	28.5556	27.7047	27.9397	28.0005	0.727776	1.8555	2.34936	1.61921	1.437	2.35633	2.59134	2.11329
P52943	CRIP2	Cysteine-rich protein 2	BM/Fresh Glycerol/Fresh	NaN	27.3755	26.956	27.0584	26.8505	2.22459	0.34982	2.03607	1.76127	2.15575	0.829863	1.83866	1.63072
O00115	DNASE2	Deoxyribonuclease-2-alpha	BM/Fresh	NaN	28.1033	NaN	NaN	NaN	2.84916	-4.34294e-08	-4.34294e-08	-4.34294e-08	2.93825	0	0	0
P53634	CTSC	Dipeptidyl peptidase 1;Dipeptidyl peptidase 1 exclusion domain chain;Dipeptidyl peptidase 1 heavy chain;Dipeptidyl peptidase 1 light chain	BM/Fresh MitoQ/Fresh Mito-Gly/Fresh	NaN	27.5891	27.3005	27.4867	27.4647	2.23604	2.44238	1.72983	2.73778	2.31856	2.02995	1.81626	2.18664
O95967	EFEMP2	EGF-containing fibulin-like extracellular matrix protein 2	Glycerol/Fresh	NaN	27.1925	27.1365	27.3944	27.2481	1.58586	0.665906	1.96507	1.20089	1.74323	1.16994	1.94517	1.38885
P00738	HP	Haptoglobin;Haptoglobin alpha chain;Haptoglobin beta chain	Mito-Gly/Fresh	34.2209	36.6651	36.6367	36.5865	36.8961	1.56016	1.73083	1.80275	2.22849	2.44427	2.41587	2.36564	2.67522
P68871;P02042	HBB	Hemoglobin subunit beta;LVV-hemorphin-7;Spinorphin	Mito-Gly/Fresh	29.7765	31.513	31.5295	31.3966	31.5775	1.22582	1.40045	1.41381	2.68916	1.73646	1.75302	1.62007	1.80103
P24593	IGFBP5	Insulin-like growth factor-binding protein 5	Mito-Gly/Fresh	NaN	30.1096	29.2358	30.4997	29.3346	1.26896	0.898119	1.29471	1.98972	4.988	2.80439	4.07375	4.21301
P02753	RBP4	Retinol-binding protein 4;Plasma retinol-binding protein(1-182);Plasma retinol-binding protein(1-181);Plasma retinol-binding protein(1-179);Plasma retinol-binding protein(1-176)	BM/Fresh MitoQ/Fresh Mito-Gly/Fresh	NaN	28.5912	28.1627	27.7993	28.4289	2.34599	2.24781	1.79722	3.34823	3.11783	2.68932	2.3259	2.95553
Q6P4F7	ARHGAP11A	Rho GTPase-activating protein 11A	BM/Fresh	NaN	31.3046	NaN	NaN	NaN	2.43426	-4.34294e-08	-4.34294e-08	-4.34294e-08	5.61756	0	0	0
Q9P1V8	SAMD15	Sterile alpha motif domain-containing protein 15	MitoQ/Fresh	NaN	NaN	27.3586	26.733	26.8383	-4.34294e-08	2.49231	1.98232	1.31379	0	1.71918	1.22452	1.04018
Q6ZNM6	TEX43	Testis-expressed sequence 43 protein	BM/Fresh MitoQ/Fresh Glycerol/Fresh Mito-Gly/Fresh	NaN	28.4798	28.4357	28.6237	28.1626	1.98967	2.047	2.05004	1.91983	2.93753	2.89345	3.08142	2.62035
O43657	TSPAN6	Tetraspanin-6	Glycerol/Fresh	NaN	28.2196	27.9051	28.309	27.9803	1.71569	1.48938	1.81392	0.383808	2.63262	2.31811	2.72197	1.24468
Q9H5F2	C11orf1	UPF0686 protein C11orf1	Glycerol/Fresh	NaN	27.0404	27.0999	26.9966	27.4458	1.70165	1.49746	2.46327	1.11361	1.79793	1.78981	2.1402	1.90531
